# Supplementary material for: HRG switches TNFR1-mediated cell survival to apoptosis in Hepatocellular Carcinoma
Source: Theranostics. 2020 Aug 20;10(23):10434–47. doi: 10.7150/thno.47286 (PMC7482824; doi:10.7150/thno.47286)
Supplement: Supplementary file 2 — Supplementary table S1. [file thnov10p10434s2.xlsx]

## Sheet: Description
Table S1. Interactors of TNFR1. Related to Figure 1C and Figure S1B.
Description
1. TNFR1 interactors within 2 h of TNF-α stimulation of Huh7 cells. 232 Proteins were found by mass spectrometry.
2. 179 Interactors of TNFR1 downloaded from BioGRID website.

## Sheet: 1. Interactors from MS analysis
Table S1-1. TNFR1 interactors within 2 h of TNF-α stimulation of Huh7 cells. 232 Proteins were found by mass spectrometry.
Protein Group	Protein ID	Accession	-10lgP	Coverage (%)	Coverage (%) 1	Area 1	#Peptides	#Unique	#Spec 1	Avg. Mass	Description
10	3	O00571|DDX3X_HUMAN	282.89	58	58	157000000	42	12	75	73244	ATP-dependent RNA helicase DDX3X OS=Homo sapiens GN=DDX3X PE=1 SV=3
1	6	P11940|PABP1_HUMAN	281.42	53	53	931000000	47	25	115	70671	Polyadenylate-binding protein 1 OS=Homo sapiens GN=PABPC1 PE=1 SV=2
9	4	Q92499|DDX1_HUMAN	281.29	50	50	342000000	41	41	75	82432	ATP-dependent RNA helicase DDX1 OS=Homo sapiens GN=DDX1 PE=1 SV=2
11	5	Q13310|PABP4_HUMAN	275.09	49	49	348000000	40	21	74	70783	Polyadenylate-binding protein 4 OS=Homo sapiens GN=PABPC4 PE=1 SV=1
22	2	O43148|MCES_HUMAN	267.18	64	64	288000000	33	30	51	54844	mRNA cap guanine-N7 methyltransferase OS=Homo sapiens GN=RNMT PE=1 SV=1
14	13	P05783|K1C18_HUMAN	266.25	61	61	527000000	34	31	70	48058	Keratin type I cytoskeletal 18 OS=Homo sapiens GN=KRT18 PE=1 SV=2
16	7	P51659|DHB4_HUMAN	264.56	52	52	233000000	38	36	62	79686	Peroxisomal multifunctional enzyme type 2 OS=Homo sapiens GN=HSD17B4 PE=1 SV=3
5	17	Q15233|NONO_HUMAN	262.5	46	46	672000000	39	32	89	54232	Non-POU domain-containing octamer-binding protein OS=Homo sapiens GN=NONO PE=1 SV=4
2	1	Q13283|G3BP1_HUMAN	262.07	68	68	1540000000	27	23	107	52164	Ras GTPase-activating protein-binding protein 1 OS=Homo sapiens GN=G3BP1 PE=1 SV=1
7	12	Q96PK6|RBM14_HUMAN	260.77	40	40	1390000000	37	37	87	69492	RNA-binding protein 14 OS=Homo sapiens GN=RBM14 PE=1 SV=2
6	20	Q9UN86|G3BP2_HUMAN	259.95	52	52	1390000000	32	28	88	54121	Ras GTPase-activating protein-binding protein 2 OS=Homo sapiens GN=G3BP2 PE=1 SV=2
12	31	Q14103|HNRPD_HUMAN	255.07	44	44	828000000	33	24	74	38434	Heterogeneous nuclear ribonucleoprotein D0 OS=Homo sapiens GN=HNRNPD PE=1 SV=1
3	8	P60709|ACTB_HUMAN	253.34	71	71	18000000	35	1	91	41737	Actin cytoplasmic 1 OS=Homo sapiens GN=ACTB PE=1 SV=1
4	9	P63261|ACTG_HUMAN	253.24	71	71	3480000	35	1	90	41793	Actin cytoplasmic 2 OS=Homo sapiens GN=ACTG1 PE=1 SV=1
19	15	O15523|DDX3Y_HUMAN	252.64	42	42	6980000	31	1	54	73154	ATP-dependent RNA helicase DDX3Y OS=Homo sapiens GN=DDX3Y PE=1 SV=2
15	10	P17844|DDX5_HUMAN	251	52	52	358000000	39	23	69	69148	Probable ATP-dependent RNA helicase DDX5 OS=Homo sapiens GN=DDX5 PE=1 SV=1
8	16	Q9NZI8|IF2B1_HUMAN	250.01	54	54	620000000	37	33	82	63481	Insulin-like growth factor 2 mRNA-binding protein 1 OS=Homo sapiens GN=IGF2BP1 PE=1 SV=2
23	14	Q7Z417|NUFP2_HUMAN	247.41	45	45	270000000	27	27	51	76121	Nuclear fragile X mental retardation-interacting protein 2 OS=Homo sapiens GN=NUFIP2 PE=1 SV=1
18	60	Q01844|EWS_HUMAN	244.58	24	24	1410000000	27	27	55	68478	RNA-binding protein EWS OS=Homo sapiens GN=EWSR1 PE=1 SV=1
25	11	O00425|IF2B3_HUMAN	239.01	54	54	111000000	31	25	50	63705	Insulin-like growth factor 2 mRNA-binding protein 3 OS=Homo sapiens GN=IGF2BP3 PE=1 SV=2
27	18	P11021|GRP78_HUMAN	237.9	48	48	121000000	27	25	42	72333	78 kDa glucose-regulated protein OS=Homo sapiens GN=HSPA5 PE=1 SV=2
30	23	O43390|HNRPR_HUMAN	232.38	38	38	80000000	25	16	39	70943	Heterogeneous nuclear ribonucleoprotein R OS=Homo sapiens GN=HNRNPR PE=1 SV=1
13	84	P35637|FUS_HUMAN	232.15	20	20	1980000000	26	19	70	53426	RNA-binding protein FUS OS=Homo sapiens GN=FUS PE=1 SV=1
34	22	O60506|HNRPQ_HUMAN	232.01	44	44	62300000	25	17	36	69603	Heterogeneous nuclear ribonucleoprotein Q OS=Homo sapiens GN=SYNCRIP PE=1 SV=2
35	24	P11142|HSP7C_HUMAN	229.28	42	42	128000000	25	18	36	70898	Heat shock cognate 71 kDa protein OS=Homo sapiens GN=HSPA8 PE=1 SV=1
17	34	P38159|RBMX_HUMAN	227.85	53	53	160000000	32	28	59	42332	RNA-binding motif protein X chromosome OS=Homo sapiens GN=RBMX PE=1 SV=3
29	63	O14979|HNRDL_HUMAN	224.06	26	26	157000000	24	16	40	46438	Heterogeneous nuclear ribonucleoprotein D-like OS=Homo sapiens GN=HNRNPDL PE=1 SV=3
33	27	Q92841|DDX17_HUMAN	220.51	33	33	44600000	25	12	36	80273	Probable ATP-dependent RNA helicase DDX17 OS=Homo sapiens GN=DDX17 PE=1 SV=2
28	21	Q9Y6M1|IF2B2_HUMAN	218.75	47	47	75200000	23	20	42	66121	Insulin-like growth factor 2 mRNA-binding protein 2 OS=Homo sapiens GN=IGF2BP2 PE=1 SV=2
44	29	P04264|K2C1_HUMAN	210.32	37	37	20200000	23	11	27	66039	Keratin type II cytoskeletal 1 OS=Homo sapiens GN=KRT1 PE=1 SV=6
32	43	Q92804|RBP56_HUMAN	208.26	43	43	324000000	18	11	37	61830	TATA-binding protein-associated factor 2N OS=Homo sapiens GN=TAF15 PE=1 SV=1
38	36	P05787|K2C8_HUMAN	206.55	41	41	16300000	22	5	31	53704	Keratin type II cytoskeletal 8 OS=Homo sapiens GN=KRT8 PE=1 SV=7
53	38	P38646|GRP75_HUMAN	203.34	26	26	37100000	16	14	20	73681	Stress-70 protein mitochondrial OS=Homo sapiens GN=HSPA9 PE=1 SV=2
49	32	P0DMV9|HS71B_HUMAN	200.04	35	35	15000000	18	9	23	70052	Heat shock 70 kDa protein 1B OS=Homo sapiens GN=HSPA1B PE=1 SV=1
49	33	P0DMV8|HS71A_HUMAN	200.04	35	35	15000000	18	9	23	70052	Heat shock 70 kDa protein 1A OS=Homo sapiens GN=HSPA1A PE=1 SV=1
46	41	P26599|PTBP1_HUMAN	197.4	38	38	83200000	17	16	26	57221	Polypyrimidine tract-binding protein 1 OS=Homo sapiens GN=PTBP1 PE=1 SV=1
24	51	P63267|ACTH_HUMAN	197.01	38	38	3790000	22	1	50	41877	Actin gamma-enteric smooth muscle OS=Homo sapiens GN=ACTG2 PE=1 SV=1
45	42	P28300|LYOX_HUMAN	195.18	48	48	79900000	16	16	27	46944	Protein-lysine 6-oxidase OS=Homo sapiens GN=LOX PE=1 SV=2
37	66	Q12905|ILF2_HUMAN	194.61	34	34	139000000	17	15	35	43062	Interleukin enhancer-binding factor 2 OS=Homo sapiens GN=ILF2 PE=1 SV=2
31	68	Q6S8J3|POTEE_HUMAN	193.86	13	13	6540000	17	2	38	121363	POTE ankyrin domain family member E OS=Homo sapiens GN=POTEE PE=2 SV=3
43	37	Q9Y3I0|RTCB_HUMAN	193.19	39	39	87900000	16	15	27	55210	tRNA-splicing ligase RtcB homolog OS=Homo sapiens GN=RTCB PE=1 SV=1
56	62	P26196|DDX6_HUMAN	192.44	34	34	62600000	14	13	19	54417	Probable ATP-dependent RNA helicase DDX6 OS=Homo sapiens GN=DDX6 PE=1 SV=2
47	40	P12956|XRCC6_HUMAN	191.58	32	32	58000000	17	16	24	69843	X-ray repair cross-complementing protein 6 OS=Homo sapiens GN=XRCC6 PE=1 SV=2
50	39	Q9BUJ2|HNRL1_HUMAN	190.65	21	21	73200000	16	15	23	95739	Heterogeneous nuclear ribonucleoprotein U-like protein 1 OS=Homo sapiens GN=HNRNPUL1 PE=1 SV=2
57	45	P13010|XRCC5_HUMAN	189.25	22	22	27800000	15	14	18	82705	X-ray repair cross-complementing protein 5 OS=Homo sapiens GN=XRCC5 PE=1 SV=3
51	61	Q00839|HNRPU_HUMAN	185.91	18	18	56300000	17	15	21	90585	Heterogeneous nuclear ribonucleoprotein U OS=Homo sapiens GN=HNRNPU PE=1 SV=6
40	49	Q8WXF1|PSPC1_HUMAN	185.86	30	30	54900000	17	14	29	58744	Paraspeckle component 1 OS=Homo sapiens GN=PSPC1 PE=1 SV=1
55	53	P61978|HNRPK_HUMAN	184.66	32	32	47000000	12	10	19	50976	Heterogeneous nuclear ribonucleoprotein K OS=Homo sapiens GN=HNRNPK PE=1 SV=1
41	67	Q07666|KHDR1_HUMAN	180.6	29	29	114000000	16	12	28	48227	KH domain-containing RNA-binding signal transduction-associated protein 1 OS=Homo sapiens GN=KHDRBS1 PE=1 SV=1
48	44	Q7Z739|YTHD3_HUMAN	178.79	30	30	20500000	14	6	23	63861	YTH domain-containing family protein 3 OS=Homo sapiens GN=YTHDF3 PE=1 SV=1
68	48	Q15436|SC23A_HUMAN	177.15	21	21	16600000	12	12	13	86161	Protein transport protein Sec23A OS=Homo sapiens GN=SEC23A PE=1 SV=2
64	58	Q9NQ94|A1CF_HUMAN	176.92	25	25	24000000	13	12	15	65202	APOBEC1 complementation factor OS=Homo sapiens GN=A1CF PE=1 SV=1
59	64	P31943|HNRH1_HUMAN	175.75	30	30	28200000	12	8	17	49229	Heterogeneous nuclear ribonucleoprotein H OS=Homo sapiens GN=HNRNPH1 PE=1 SV=4
65	59	P52272|HNRPM_HUMAN	168.97	20	20	27400000	12	11	14	77516	Heterogeneous nuclear ribonucleoprotein M OS=Homo sapiens GN=HNRNPM PE=1 SV=3
39	74	Q562R1|ACTBL_HUMAN	167.3	22	22	578000	12	1	30	42003	Beta-actin-like protein 2 OS=Homo sapiens GN=ACTBL2 PE=1 SV=2
61	52	P14866|HNRPL_HUMAN	165.26	30	30	35200000	12	11	16	64133	Heterogeneous nuclear ribonucleoprotein L OS=Homo sapiens GN=HNRNPL PE=1 SV=2
58	114	Q99729|ROAA_HUMAN	162.17	17	17	30400000	9	7	18	36225	Heterogeneous nuclear ribonucleoprotein A/B OS=Homo sapiens GN=HNRNPAB PE=1 SV=2
74	85	P68104|EF1A1_HUMAN	161.43	20	20	12600000	9	7	11	50141	Elongation factor 1-alpha 1 OS=Homo sapiens GN=EEF1A1 PE=1 SV=1
74	86	Q5VTE0|EF1A3_HUMAN	161.43	20	20	12600000	9	7	11	50185	Putative elongation factor 1-alpha-like 3 OS=Homo sapiens GN=EEF1A1P5 PE=5 SV=1
60	55	P13645|K1C10_HUMAN	160.05	22	22	17500000	12	8	17	58827	Keratin type I cytoskeletal 10 OS=Homo sapiens GN=KRT10 PE=1 SV=6
88	87	P68363|TBA1B_HUMAN	157.45	25	25	1330000	7	1	10	50152	Tubulin alpha-1B chain OS=Homo sapiens GN=TUBA1B PE=1 SV=1
89	88	Q9BQE3|TBA1C_HUMAN	156.87	25	25	696000	7	1	10	49895	Tubulin alpha-1C chain OS=Homo sapiens GN=TUBA1C PE=1 SV=1
89	89	Q71U36|TBA1A_HUMAN	156.87	25	25	696000	7	1	10	50136	Tubulin alpha-1A chain OS=Homo sapiens GN=TUBA1A PE=1 SV=1
83	77	P62753|RS6_HUMAN	156.44	39	39	19200000	9	8	10	28681	40S ribosomal protein S6 OS=Homo sapiens GN=RPS6 PE=1 SV=1
67	65	O95793|STAU1_HUMAN	156.02	23	23	20800000	10	10	13	63182	Double-stranded RNA-binding protein Staufen homolog 1 OS=Homo sapiens GN=STAU1 PE=1 SV=2
70	70	Q9NYL9|TMOD3_HUMAN	154.1	34	34	30700000	8	8	12	39595	Tropomodulin-3 OS=Homo sapiens GN=TMOD3 PE=1 SV=1
98	73	P10809|CH60_HUMAN	153.38	18	18	7020000	8	8	8	61055	60 kDa heat shock protein mitochondrial OS=Homo sapiens GN=HSPD1 PE=1 SV=2
62	57	P08670|VIME_HUMAN	153.31	30	30	15800000	13	9	16	53652	Vimentin OS=Homo sapiens GN=VIM PE=1 SV=4
63	120	P06753|TPM3_HUMAN	151.79	22	22	32600000	9	9	16	32950	Tropomyosin alpha-3 chain OS=Homo sapiens GN=TPM3 PE=1 SV=2
103	103	Q5SSJ5|HP1B3_HUMAN	147.92	14	14	10100000	7	7	7	61207	Heterochromatin protein 1-binding protein 3 OS=Homo sapiens GN=HP1BP3 PE=1 SV=1
87	81	Q15637|SF01_HUMAN	145.52	16	16	12200000	9	9	10	68330	Splicing factor 1 OS=Homo sapiens GN=SF1 PE=1 SV=4
73	71	P15880|RS2_HUMAN	145.04	30	30	18000000	8	8	11	31324	40S ribosomal protein S2 OS=Homo sapiens GN=RPS2 PE=1 SV=2
72	92	P07910|HNRPC_HUMAN	144.03	26	26	34700000	9	9	11	33670	Heterogeneous nuclear ribonucleoproteins C1/C2 OS=Homo sapiens GN=HNRNPC PE=1 SV=4
78	79	P62241|RS8_HUMAN	143.15	53	53	21100000	10	10	11	24205	40S ribosomal protein S8 OS=Homo sapiens GN=RPS8 PE=1 SV=2
93	91	P14618|KPYM_HUMAN	142.34	24	24	9430000	7	7	9	57937	Pyruvate kinase PKM OS=Homo sapiens GN=PKM PE=1 SV=4
66	96	Q9BYJ9|YTHD1_HUMAN	142.05	14	14	141000	8	1	14	60874	YTH domain-containing family protein 1 OS=Homo sapiens GN=YTHDF1 PE=1 SV=1
107	98	P04406|G3P_HUMAN	140.66	27	27	8130000	7	6	7	36053	Glyceraldehyde-3-phosphate dehydrogenase OS=Homo sapiens GN=GAPDH PE=1 SV=3
75	93	Q9NUD5|ZCHC3_HUMAN	138.09	19	19	14200000	8	6	11	43618	Zinc finger CCHC domain-containing protein 3 OS=Homo sapiens GN=ZCCHC3 PE=1 SV=1
96	106	P07437|TBB5_HUMAN	136.74	16	16	3870000	6	1	8	49671	Tubulin beta chain OS=Homo sapiens GN=TUBB PE=1 SV=2
52	80	P46781|RS9_HUMAN	133.46	40	40	58700000	13	11	20	22591	40S ribosomal protein S9 OS=Homo sapiens GN=RPS9 PE=1 SV=3
100	121	O95429|BAG4_HUMAN	130.58	15	15	8310000	6	6	8	49594	BAG family molecular chaperone regulator 4 OS=Homo sapiens GN=BAG4 PE=1 SV=1
69	115	P23246|SFPQ_HUMAN	128.95	9	9	7390000	7	4	12	76150	Splicing factor proline- and glutamine-rich OS=Homo sapiens GN=SFPQ PE=1 SV=2
81	75	P35908|K22E_HUMAN	128.19	16	16	4480000	9	5	10	65433	Keratin type II cytoskeletal 2 epidermal OS=Homo sapiens GN=KRT2 PE=1 SV=2
115	124	Q96EP5|DAZP1_HUMAN	127.62	17	17	10200000	5	5	6	43383	DAZ-associated protein 1 OS=Homo sapiens GN=DAZAP1 PE=1 SV=1
110	108	P23396|RS3_HUMAN	127.34	35	35	10300000	7	7	7	26688	40S ribosomal protein S3 OS=Homo sapiens GN=RPS3 PE=1 SV=2
160	253	Q6UN15|FIP1_HUMAN	124.94	6	6	4760000	3	3	4	66526	Pre-mRNA 3'-end-processing factor FIP1 OS=Homo sapiens GN=FIP1L1 PE=1 SV=1
132	144	P51991|ROA3_HUMAN	124.48	20	20	6060000	5	4	5	39595	Heterogeneous nuclear ribonucleoprotein A3 OS=Homo sapiens GN=HNRNPA3 PE=1 SV=2
84	82	P62280|RS11_HUMAN	123.41	47	47	13500000	9	7	10	18431	40S ribosomal protein S11 OS=Homo sapiens GN=RPS11 PE=1 SV=3
76	113	P39023|RL3_HUMAN	122.21	14	14	7790000	7	6	11	46109	60S ribosomal protein L3 OS=Homo sapiens GN=RPL3 PE=1 SV=2
117	169	P52597|HNRPF_HUMAN	119.67	13	13	933000	5	1	6	45672	Heterogeneous nuclear ribonucleoprotein F OS=Homo sapiens GN=HNRNPF PE=1 SV=3
112	131	Q8NCA5|FA98A_HUMAN	119.65	12	12	5230000	5	4	7	55401	Protein FAM98A OS=Homo sapiens GN=FAM98A PE=1 SV=1
131	143	Q9NWB1|RFOX1_HUMAN	119.6	12	12	6640000	4	4	5	42784	RNA binding protein fox-1 homolog 1 OS=Homo sapiens GN=RBFOX1 PE=1 SV=2
131	154	O43251|RFOX2_HUMAN	119.6	12	12	6640000	4	4	5	41374	RNA binding protein fox-1 homolog 2 OS=Homo sapiens GN=RBFOX2 PE=1 SV=3
99	110	Q9UBU9|NXF1_HUMAN	118.37	14	14	5140000	7	6	8	70182	Nuclear RNA export factor 1 OS=Homo sapiens GN=NXF1 PE=1 SV=1
158	182	Q99856|ARI3A_HUMAN	118.33	9	9	2830000	3	3	4	62889	AT-rich interactive domain-containing protein 3A OS=Homo sapiens GN=ARID3A PE=1 SV=2
167	192	Q00577|PURA_HUMAN	115.79	20	20	3400000	4	4	4	34911	Transcriptional activator protein Pur-alpha OS=Homo sapiens GN=PURA PE=1 SV=2
136	172	Q8N684|CPSF7_HUMAN	113.2	10	10	9140000	4	4	5	52050	Cleavage and polyadenylation specificity factor subunit 7 OS=Homo sapiens GN=CPSF7 PE=1 SV=1
101	151	P62263|RS14_HUMAN	111.87	26	26	8690000	6	6	8	16273	40S ribosomal protein S14 OS=Homo sapiens GN=RPS14 PE=1 SV=3
135	153	P10412|H14_HUMAN	109.97	26	26	17000000	5	5	5	21865	Histone H1.4 OS=Homo sapiens GN=HIST1H1E PE=1 SV=2
86	118	Q8NC51|PAIRB_HUMAN	109.07	16	16	11500000	5	5	10	44965	Plasminogen activator inhibitor 1 RNA-binding protein OS=Homo sapiens GN=SERBP1 PE=1 SV=2
80	100	P35527|K1C9_HUMAN	108.77	15	15	10400000	8	7	10	62064	Keratin type I cytoskeletal 9 OS=Homo sapiens GN=KRT9 PE=1 SV=3
97	133	Q9Y5A9|YTHD2_HUMAN	105.55	7	7	1280000	5	1	8	62334	YTH domain-containing family protein 2 OS=Homo sapiens GN=YTHDF2 PE=1 SV=2
122	275	P60866|RS20_HUMAN	105.25	25	25	10600000	4	4	6	13373	40S ribosomal protein S20 OS=Homo sapiens GN=RPS20 PE=1 SV=1
133	146	P31483|TIA1_HUMAN	104.41	11	11	5960000	4	4	5	42963	Nucleolysin TIA-1 isoform p40 OS=Homo sapiens GN=TIA1 PE=1 SV=3
165	158	P62987|RL40_HUMAN	103.76	31	31	5690000	4	4	4	14728	Ubiquitin-60S ribosomal protein L40 OS=Homo sapiens GN=UBA52 PE=1 SV=2
165	159	P62979|RS27A_HUMAN	103.76	26	26	5690000	4	4	4	17965	Ubiquitin-40S ribosomal protein S27a OS=Homo sapiens GN=RPS27A PE=1 SV=2
165	160	P0CG47|UBB_HUMAN	103.76	17	17	5690000	4	4	4	25762	Polyubiquitin-B OS=Homo sapiens GN=UBB PE=1 SV=1
165	163	P0CG48|UBC_HUMAN	103.76	6	6	5690000	4	4	4	77039	Polyubiquitin-C OS=Homo sapiens GN=UBC PE=1 SV=3
166	161	P18621|RL17_HUMAN	102.35	23	23	3210000	4	4	4	21397	60S ribosomal protein L17 OS=Homo sapiens GN=RPL17 PE=1 SV=3
119	165	P62266|RS23_HUMAN	101.55	28	28	8630000	5	4	6	15808	40S ribosomal protein S23 OS=Homo sapiens GN=RPS23 PE=1 SV=3
148	147	P22626|ROA2_HUMAN	101.27	14	14	4250000	4	3	4	37430	Heterogeneous nuclear ribonucleoproteins A2/B1 OS=Homo sapiens GN=HNRNPA2B1 PE=1 SV=2
134	135	P51114|FXR1_HUMAN	101.09	10	10	3080000	5	4	5	69721	Fragile X mental retardation syndrome-related protein 1 OS=Homo sapiens GN=FXR1 PE=1 SV=3
108	123	P08621|RU17_HUMAN	100.87	11	11	6480000	7	7	7	51557	U1 small nuclear ribonucleoprotein 70 kDa OS=Homo sapiens GN=SNRNP70 PE=1 SV=2
138	190	Q15717|ELAV1_HUMAN	100.81	12	12	2480000	3	3	5	36092	ELAV-like protein 1 OS=Homo sapiens GN=ELAVL1 PE=1 SV=2
111	112	P26373|RL13_HUMAN	100.43	28	28	8660000	7	6	7	24261	60S ribosomal protein L13 OS=Homo sapiens GN=RPL13 PE=1 SV=4
164	157	P62851|RS25_HUMAN	96.35	35	35	15400000	4	4	4	13742	40S ribosomal protein S25 OS=Homo sapiens GN=RPS25 PE=1 SV=1
147	140	P36578|RL4_HUMAN	95.73	11	11	2530000	4	4	4	47697	60S ribosomal protein L4 OS=Homo sapiens GN=RPL4 PE=1 SV=5
156	141	Q07065|CKAP4_HUMAN	94.91	9	9	4030000	4	4	4	66023	Cytoskeleton-associated protein 4 OS=Homo sapiens GN=CKAP4 PE=1 SV=2
137	180	P62913|RL11_HUMAN	91.32	20	20	7350000	5	5	5	20252	60S ribosomal protein L11 OS=Homo sapiens GN=RPL11 PE=1 SV=2
159	183	Q12906|ILF3_HUMAN	91.09	4	4	5380000	3	3	4	95339	Interleukin enhancer-binding factor 3 OS=Homo sapiens GN=ILF3 PE=1 SV=3
139	204	P62249|RS16_HUMAN	90.39	21	21	8700000	4	4	5	16445	40S ribosomal protein S16 OS=Homo sapiens GN=RPS16 PE=1 SV=2
150	224	P09651|ROA1_HUMAN	88.57	10	10	1500000	4	2	4	38747	Heterogeneous nuclear ribonucleoprotein A1 OS=Homo sapiens GN=HNRNPA1 PE=1 SV=5
224	202	P16401|H15_HUMAN	88.13	15	15	7780000	3	3	3	22580	Histone H1.5 OS=Homo sapiens GN=HIST1H1B PE=1 SV=3
223	200	P62829|RL23_HUMAN	88.07	27	27	3200000	3	3	3	14865	60S ribosomal protein L23 OS=Homo sapiens GN=RPL23 PE=1 SV=1
354	284	P04196|HRG_HUMAN	87.98	5	5	977000	2	2	2	59578	Histidine-rich glycoprotein OS=Homo sapiens GN=HRG PE=1 SV=1
229	277	Q49A26|GLYR1_HUMAN	86.65	5	5	1330000	2	2	3	60556	Putative oxidoreductase GLYR1 OS=Homo sapiens GN=GLYR1 PE=1 SV=3
149	162	P61247|RS3A_HUMAN	86.14	21	21	2180000	4	4	4	29945	40S ribosomal protein S3a OS=Homo sapiens GN=RPS3A PE=1 SV=2
120	203	P16989|YBOX3_HUMAN	85.62	10	10	7480000	3	3	6	40090	Y-box-binding protein 3 OS=Homo sapiens GN=YBX3 PE=1 SV=4
228	230	P07355|ANXA2_HUMAN	84.55	9	9	684000	3	2	3	38604	Annexin A2 OS=Homo sapiens GN=ANXA2 PE=1 SV=2
151	247	P35579|MYH9_HUMAN	83.87	2	2	368000	3	1	4	226530	Myosin-9 OS=Homo sapiens GN=MYH9 PE=1 SV=4
176	231	Q06787|FMR1_HUMAN	82.44	6	6	1360000	3	3	3	71175	Synaptic functional regulator FMR1 OS=Homo sapiens GN=FMR1 PE=1 SV=1
207	260	Q52LJ0|FA98B_HUMAN	81.13	8	8	368000	2	1	3	37191	Protein FAM98B OS=Homo sapiens GN=FAM98B PE=1 SV=1
170	276	P63173|RL38_HUMAN	79.69	36	36	3600000	2	2	4	8218	60S ribosomal protein L38 OS=Homo sapiens GN=RPL38 PE=1 SV=2
114	221	O75525|KHDR3_HUMAN	78.23	7	7	667000	4	1	6	38800	KH domain-containing RNA-binding signal transduction-associated protein 3 OS=Homo sapiens GN=KHDRBS3 PE=1 SV=1
260	238	Q14157|UBP2L_HUMAN	77.44	3	3	2230000	2	2	2	114534	Ubiquitin-associated protein 2-like OS=Homo sapiens GN=UBAP2L PE=1 SV=2
157	173	Q14444|CAPR1_HUMAN	76.93	6	6	6400000	4	4	4	78366	Caprin-1 OS=Homo sapiens GN=CAPRIN1 PE=1 SV=2
296	258	P84098|RL19_HUMAN	76.59	14	14	2130000	2	2	2	23466	60S ribosomal protein L19 OS=Homo sapiens GN=RPL19 PE=1 SV=1
295	244	P62917|RL8_HUMAN	76.51	11	11	569000	2	2	2	28025	60S ribosomal protein L8 OS=Homo sapiens GN=RPL8 PE=1 SV=2
353	281	Q14498|RBM39_HUMAN	73.91	5	5	1910000	2	2	2	59380	RNA-binding protein 39 OS=Homo sapiens GN=RBM39 PE=1 SV=2
352	279	P08708|RS17_HUMAN	73.87	16	16	431000	2	2	2	15550	40S ribosomal protein S17 OS=Homo sapiens GN=RPS17 PE=1 SV=2
205	248	P23588|IF4B_HUMAN	70.74	5	5	395000	3	2	3	69151	Eukaryotic translation initiation factor 4B OS=Homo sapiens GN=EIF4B PE=1 SV=2
457	315	Q7Z5Q1|CPEB2_HUMAN	67.79	3	3	558000	1	1	1	64944	Cytoplasmic polyadenylation element-binding protein 2 OS=Homo sapiens GN=CPEB2 PE=2 SV=3
457	338	Q8NE35|CPEB3_HUMAN	67.79	2	2	558000	1	1	1	76014	Cytoplasmic polyadenylation element-binding protein 3 OS=Homo sapiens GN=CPEB3 PE=1 SV=2
457	340	Q17RY0|CPEB4_HUMAN	67.79	2	2	558000	1	1	1	80152	Cytoplasmic polyadenylation element-binding protein 4 OS=Homo sapiens GN=CPEB4 PE=1 SV=1
152	259	Q8N7X1|RMXL3_HUMAN	67.51	2	2	837000	3	1	4	114938	RNA-binding motif protein X-linked-like-3 OS=Homo sapiens GN=RBMXL3 PE=2 SV=2
355	285	P62854|RS26_HUMAN	65.72	21	21	5550000	2	2	2	13015	40S ribosomal protein S26 OS=Homo sapiens GN=RPS26 PE=1 SV=3
361	306	Q96L21|RL10L_HUMAN	64.85	8	8	2040000	2	2	2	24519	60S ribosomal protein L10-like OS=Homo sapiens GN=RPL10L PE=1 SV=3
361	307	P27635|RL10_HUMAN	64.85	8	8	2040000	2	2	2	24604	60S ribosomal protein L10 OS=Homo sapiens GN=RPL10 PE=1 SV=4
168	220	O60832|DKC1_HUMAN	63.39	7	7	3580000	3	3	4	57674	H/ACA ribonucleoprotein complex subunit 4 OS=Homo sapiens GN=DKC1 PE=1 SV=3
358	300	P62995|TRA2B_HUMAN	61.95	7	7	231000	2	2	2	33666	Transformer-2 protein homolog beta OS=Homo sapiens GN=TRA2B PE=1 SV=1
225	215	Q5T9A4|ATD3B_HUMAN	61.9	5	5	2070000	3	3	3	72573	ATPase family AAA domain-containing protein 3B OS=Homo sapiens GN=ATAD3B PE=1 SV=1
484	354	P46776|RL27A_HUMAN	61.68	7	7	3030000	1	1	1	16561	60S ribosomal protein L27a OS=Homo sapiens GN=RPL27A PE=1 SV=2
356	293	P25398|RS12_HUMAN	61.41	18	18	554000	2	2	2	14515	40S ribosomal protein S12 OS=Homo sapiens GN=RPS12 PE=1 SV=3
297	263	Q02878|RL6_HUMAN	60.72	6	6	1260000	2	2	2	32728	60S ribosomal protein L6 OS=Homo sapiens GN=RPL6 PE=1 SV=3
483	345	P46782|RS5_HUMAN	60.52	7	7	1230000	1	1	1	22876	40S ribosomal protein S5 OS=Homo sapiens GN=RPS5 PE=1 SV=4
302	353	Q92504|S39A7_HUMAN	59.88	3	3	987000	1	1	2	50118	Zinc transporter SLC39A7 OS=Homo sapiens GN=SLC39A7 PE=1 SV=2
360	304	P48047|ATPO_HUMAN	59.56	12	12	628000	2	2	2	23277	ATP synthase subunit O mitochondrial OS=Homo sapiens GN=ATP5O PE=1 SV=1
169	227	P61160|ARP2_HUMAN	59.26	8	8	194000	3	2	4	44761	Actin-related protein 2 OS=Homo sapiens GN=ACTR2 PE=1 SV=1
511	364	P33993|MCM7_HUMAN	59	2	2	284000	1	1	1	81308	DNA replication licensing factor MCM7 OS=Homo sapiens GN=MCM7 PE=1 SV=4
512	366	P31040|SDHA_HUMAN	57.43	2	2	93500	1	1	1	72692	Succinate dehydrogenase [ubiquinone] flavoprotein subunit mitochondrial OS=Homo sapiens GN=SDHA PE=1 SV=2
442	343	Q9NVP1|DDX18_HUMAN	56.54	2	2	757000	1	1	1	75407	ATP-dependent RNA helicase DDX18 OS=Homo sapiens GN=DDX18 PE=1 SV=2
513	367	P47914|RL29_HUMAN	56.48	9	9	3430000	1	1	1	17752	60S ribosomal protein L29 OS=Homo sapiens GN=RPL29 PE=1 SV=2
227	226	P46779|RL28_HUMAN	55.03	18	18	2510000	3	3	3	15747	60S ribosomal protein L28 OS=Homo sapiens GN=RPL28 PE=1 SV=3
514	368	O15372|EIF3H_HUMAN	54.3	5	5	366000	1	1	1	39930	Eukaryotic translation initiation factor 3 subunit H OS=Homo sapiens GN=EIF3H PE=1 SV=1
300	339	Q9NUQ6|SPS2L_HUMAN	54.18	2	2	523000	1	1	2	61729	SPATS2-like protein OS=Homo sapiens GN=SPATS2L PE=1 SV=2
363	313	P35268|RL22_HUMAN	53.49	14	14	1790000	2	1	2	14787	60S ribosomal protein L22 OS=Homo sapiens GN=RPL22 PE=1 SV=2
357	299	P08865|RSSA_HUMAN	52.88	9	9	2350000	2	2	2	32854	40S ribosomal protein SA OS=Homo sapiens GN=RPSA PE=1 SV=4
359	301	P26368|U2AF2_HUMAN	51.98	7	7	38300000	2	2	2	53501	Splicing factor U2AF 65 kDa subunit OS=Homo sapiens GN=U2AF2 PE=1 SV=4
516	372	Q86XZ4|SPAS2_HUMAN	51.4	2	2	294000	1	1	1	59545	Spermatogenesis-associated serine-rich protein 2 OS=Homo sapiens GN=SPATS2 PE=1 SV=1
515	371	Q9ULV4|COR1C_HUMAN	51.36	3	3	572000	1	1	1	53249	Coronin-1C OS=Homo sapiens GN=CORO1C PE=1 SV=1
517	373	P06748|NPM_HUMAN	49.31	4	4	125000	1	1	1	32575	Nucleophosmin OS=Homo sapiens GN=NPM1 PE=1 SV=2
518	374	P04843|RPN1_HUMAN	46.71	2	2	416000	1	1	1	68569	Dolichyl-diphosphooligosaccharide--protein glycosyltransferase subunit 1 OS=Homo sapiens GN=RPN1 PE=1 SV=1
238	858	Q9NS40|KCNH7_HUMAN	46.57	1	1	2280000	3	1	3	135000	Potassium voltage-gated channel subfamily H member 7 OS=Homo sapiens GN=KCNH7 PE=2 SV=2
519	375	Q8IY67|RAVR1_HUMAN	46.41	3	3	84600	1	1	1	63877	Ribonucleoprotein PTB-binding 1 OS=Homo sapiens GN=RAVER1 PE=1 SV=1
178	4514	Q03001|DYST_HUMAN	45.31	0	0	455000	3	1	3	860679	Dystonin OS=Homo sapiens GN=DST PE=1 SV=4
366	376	Q06830|PRDX1_HUMAN	44.78	6	6	888000	1	1	2	22110	Peroxiredoxin-1 OS=Homo sapiens GN=PRDX1 PE=1 SV=1
366	377	Q13162|PRDX4_HUMAN	44.78	4	4	888000	1	1	2	30540	Peroxiredoxin-4 OS=Homo sapiens GN=PRDX4 PE=1 SV=1
520	379	P60660|MYL6_HUMAN	43.99	6	6	742000	1	1	1	16930	Myosin light polypeptide 6 OS=Homo sapiens GN=MYL6 PE=1 SV=2
183	691	Q8NEZ4|KMT2C_HUMAN	43.75	0	0	1520000	3	1	3	541376	Histone-lysine N-methyltransferase 2C OS=Homo sapiens GN=KMT2C PE=1 SV=3
362	309	P62701|RS4X_HUMAN	43.03	5	5	1190000	2	2	2	29598	40S ribosomal protein S4 X isoform OS=Homo sapiens GN=RPS4X PE=1 SV=2
521	387	Q5D862|FILA2_HUMAN	42.87	0	0	185000	1	1	1	248072	Filaggrin-2 OS=Homo sapiens GN=FLG2 PE=1 SV=1
146	432	Q5VU43|MYOME_HUMAN	41.24	1	1	443000	3	1	4	265077	Myomegalin OS=Homo sapiens GN=PDE4DIP PE=1 SV=1
367	396	P68400|CSK21_HUMAN	39.55	5	5	239000	1	1	2	45144	Casein kinase II subunit alpha OS=Homo sapiens GN=CSNK2A1 PE=1 SV=1
367	397	Q8NEV1|CSK23_HUMAN	39.55	5	5	239000	1	1	2	45220	Casein kinase II subunit alpha 3 OS=Homo sapiens GN=CSNK2A3 PE=1 SV=2
482	342	P83731|RL24_HUMAN	38.67	6	6	571000	1	1	1	17779	60S ribosomal protein L24 OS=Homo sapiens GN=RPL24 PE=1 SV=1
364	321	Q96CW1|AP2M1_HUMAN	37.63	4	4	798000	2	2	2	49655	AP-2 complex subunit mu OS=Homo sapiens GN=AP2M1 PE=1 SV=2
523	402	Q969Q0|RL36L_HUMAN	37.2	8	8	683000	1	1	1	12469	60S ribosomal protein L36a-like OS=Homo sapiens GN=RPL36AL PE=1 SV=3
523	403	P83881|RL36A_HUMAN	37.2	8	8	683000	1	1	1	12441	60S ribosomal protein L36a OS=Homo sapiens GN=RPL36A PE=1 SV=2
522	401	Q86UE4|LYRIC_HUMAN	36.76	2	2	1160000	1	1	1	63837	Protein LYRIC OS=Homo sapiens GN=MTDH PE=1 SV=2
524	404	P50991|TCPD_HUMAN	36.21	3	3	275000	1	1	1	57924	T-complex protein 1 subunit delta OS=Homo sapiens GN=CCT4 PE=1 SV=4
525	405	P62937|PPIA_HUMAN	36.16	7	7	292000	1	1	1	18012	Peptidyl-prolyl cis-trans isomerase A OS=Homo sapiens GN=PPIA PE=1 SV=2
186	895	Q9ULL4|PLXB3_HUMAN	35.7	1	1	99800000	3	1	3	206846	Plexin-B3 OS=Homo sapiens GN=PLXNB3 PE=1 SV=2
256	619	P21817|RYR1_HUMAN	34.95	0	0	0	2	1	2	565184	Ryanodine receptor 1 OS=Homo sapiens GN=RYR1 PE=1 SV=3
241	1359	P59045|NAL11_HUMAN	34.03	1	1	3370000	2	1	3	117779	NACHT LRR and PYD domains-containing protein 11 OS=Homo sapiens GN=NLRP11 PE=2 SV=2
204	3620	Q5VV67|PPRC1_HUMAN	33.66	1	1	5240000	2	1	3	177543	Peroxisome proliferator-activated receptor gamma coactivator-related protein 1 OS=Homo sapiens GN=PPRC1 PE=1 SV=1
526	408	Q8ND56|LS14A_HUMAN	33.22	3	3	155000	1	1	1	50530	Protein LSM14 homolog A OS=Homo sapiens GN=LSM14A PE=1 SV=3
527	418	P34897|GLYM_HUMAN	32.81	2	2	418000	1	1	1	55993	Serine hydroxymethyltransferase mitochondrial OS=Homo sapiens GN=SHMT2 PE=1 SV=3
370	442	P06396|GELS_HUMAN	32.04	3	3	368000	2	1	2	85697	Gelsolin OS=Homo sapiens GN=GSN PE=1 SV=1
528	425	P17987|TCPA_HUMAN	31.7	4	4	218000	1	1	1	60344	T-complex protein 1 subunit alpha OS=Homo sapiens GN=TCP1 PE=1 SV=1
529	426	P07305|H10_HUMAN	31.64	7	7	299000	1	1	1	20863	Histone H1.0 OS=Homo sapiens GN=H1F0 PE=1 SV=3
307	463	Q9UBC5|MYO1A_HUMAN	31.34	1	1	8580000	2	1	2	118401	Unconventional myosin-Ia OS=Homo sapiens GN=MYO1A PE=2 SV=1
402	1580	Q9NRE2|TSH2_HUMAN	30.93	1	1	841000	2	1	2	115005	Teashirt homolog 2 OS=Homo sapiens GN=TSHZ2 PE=1 SV=3
182	533	Q5THJ4|VP13D_HUMAN	30.11	0	0	16700000	2	1	3	491920	Vacuolar protein sorting-associated protein 13D OS=Homo sapiens GN=VPS13D PE=1 SV=2
530	433	P50990|TCPQ_HUMAN	29.83	2	2	655000	1	1	1	59621	T-complex protein 1 subunit theta OS=Homo sapiens GN=CCT8 PE=1 SV=4
385	727	Q9BVG8|KIFC3_HUMAN	29.64	2	2	678000	2	1	2	92775	Kinesin-like protein KIFC3 OS=Homo sapiens GN=KIFC3 PE=1 SV=4
531	434	P47756|CAPZB_HUMAN	29.23	3	3	431000	1	1	1	31350	F-actin-capping protein subunit beta OS=Homo sapiens GN=CAPZB PE=1 SV=4
255	518	Q9BYK8|HELZ2_HUMAN	27.14	0	0	1750000	2	1	2	294649	Helicase with zinc finger domain 2 OS=Homo sapiens GN=HELZ2 PE=1 SV=6
532	458	P25705|ATPA_HUMAN	25.72	1	1	205000	1	1	1	59751	ATP synthase subunit alpha mitochondrial OS=Homo sapiens GN=ATP5A1 PE=1 SV=1
456	266	O43790|KRT86_HUMAN	25.03	2	2	826000	1	1	1	53501	Keratin type II cuticular Hb6 OS=Homo sapiens GN=KRT86 PE=1 SV=1
456	268	P78385|KRT83_HUMAN	25.03	2	2	826000	1	1	1	54195	Keratin type II cuticular Hb3 OS=Homo sapiens GN=KRT83 PE=1 SV=2
456	272	P78386|KRT85_HUMAN	25.03	2	2	826000	1	1	1	55802	Keratin type II cuticular Hb5 OS=Homo sapiens GN=KRT85 PE=1 SV=1
456	352	Q14533|KRT81_HUMAN	25.03	2	2	826000	1	1	1	54928	Keratin type II cuticular Hb1 OS=Homo sapiens GN=KRT81 PE=1 SV=3
456	355	A6NCN2|KR87P_HUMAN	25.03	5	5	826000	1	1	1	29117	Putative keratin-87 protein OS=Homo sapiens GN=KRT87P PE=5 SV=4
534	467	Q13242|SRSF9_HUMAN	24.38	3	3	4110000	1	1	1	25542	Serine/arginine-rich splicing factor 9 OS=Homo sapiens GN=SRSF9 PE=1 SV=1
534	468	Q07955|SRSF1_HUMAN	24.38	3	3	4110000	1	1	1	27745	Serine/arginine-rich splicing factor 1 OS=Homo sapiens GN=SRSF1 PE=1 SV=2
309	608	O75369|FLNB_HUMAN	23.48	1	1	854000	2	2	2	278162	Filamin-B OS=Homo sapiens GN=FLNB PE=1 SV=2
282	802	Q9C075|K1C23_HUMAN	22.85	1	1	0	1	1	2	48131	Keratin type I cytoskeletal 23 OS=Homo sapiens GN=KRT23 PE=1 SV=2
282	1333	Q13618|CUL3_HUMAN	22.85	1	1	0	1	1	2	88930	Cullin-3 OS=Homo sapiens GN=CUL3 PE=1 SV=2
282	1376	O15117|FYB_HUMAN	22.85	1	1	0	1	1	2	85387	FYN-binding protein OS=Homo sapiens GN=FYB PE=1 SV=2
282	3298	O15014|ZN609_HUMAN	22.85	0	0	0	1	1	2	151191	Zinc finger protein 609 OS=Homo sapiens GN=ZNF609 PE=1 SV=2
197	593	Q9H501|ESF1_HUMAN	22.71	1	1	539000000	1	1	3	98796	ESF1 homolog OS=Homo sapiens GN=ESF1 PE=1 SV=1
197	1004	O15021|MAST4_HUMAN	22.71	0	0	539000000	1	1	3	284376	Microtubule-associated serine/threonine-protein kinase 4 OS=Homo sapiens GN=MAST4 PE=1 SV=3
371	484	P28290|SSFA2_HUMAN	22.7	1	1	29800000	1	1	2	138386	Sperm-specific antigen 2 OS=Homo sapiens GN=SSFA2 PE=1 SV=3
537	482	Q9P281|BAHC1_HUMAN	22.65	0	0	486000	1	1	1	276929	BAH and coiled-coil domain-containing protein 1 OS=Homo sapiens GN=BAHCC1 PE=1 SV=3
486	456	Q15678|PTN14_HUMAN	22.08	1	1	760000	1	1	1	135261	Tyrosine-protein phosphatase non-receptor type 14 OS=Homo sapiens GN=PTPN14 PE=1 SV=2
540	583	Q96L91|EP400_HUMAN	21.86	0	0	3890000	1	1	1	343487	E1A-binding protein p400 OS=Homo sapiens GN=EP400 PE=1 SV=4
570	1090	Q8NEG7|DEN6B_HUMAN	21.5	1	1	43800000	1	1	1	66464	Protein DENND6B OS=Homo sapiens GN=DENND6B PE=2 SV=1
492	714	Q92823|NRCAM_HUMAN	21.24	0	0	10200000	1	1	1	143889	Neuronal cell adhesion molecule OS=Homo sapiens GN=NRCAM PE=1 SV=3
488	573	Q8WWH4|ASZ1_HUMAN	21.02	3	3	8190000	1	1	1	53458	Ankyrin repeat SAM and basic leucine zipper domain-containing protein 1 OS=Homo sapiens GN=ASZ1 PE=2 SV=1
539	579	P24046|GBRR1_HUMAN	20.71	4	4	1410000	1	1	1	55883	Gamma-aminobutyric acid receptor subunit rho-1 OS=Homo sapiens GN=GABRR1 PE=2 SV=2
541	586	A6NJB7|PRR19_HUMAN	20.48	2	2	1500000	1	1	1	38716	Proline-rich protein 19 OS=Homo sapiens GN=PRR19 PE=1 SV=1
377	594	Q569K6|CC157_HUMAN	20.21	1	1	3570000	1	1	2	83941	Coiled-coil domain-containing protein 157 OS=Homo sapiens GN=CCDC157 PE=2 SV=3

## Sheet: 2. Interactors from BioGRID 
Table S1-2. 179 Interactors of TNFR1 downloaded from BioGRID website.
#BioGRID Interaction ID	Entrez Gene Interactor A	Entrez Gene Interactor B	BioGRID ID Interactor A	BioGRID ID Interactor B	Systematic Name Interactor A	Systematic Name Interactor B	Official Symbol Interactor A	Official Symbol Interactor B	Synonyms Interactor A	Synonyms Interactor B	Experimental System	Experimental System Type	Publication Source	Throughput	Source Database	SWISS-PROT Accessions Interactor A	TREMBL Accessions Interactor A	REFSEQ Accessions Interactor A	SWISS-PROT Accessions Interactor B	TREMBL Accessions Interactor B	REFSEQ Accessions Interactor B
2532656	1489078	7132	4263557	112986	HpV16gp1	-	E6	TNFRSF1A	-	CD120a|FPF|MS5|TBP1|TNF-R|TNF-R-I|TNF-R55|TNFAR|TNFR1|TNFR1-d2|TNFR55|TNFR60|p55|p55-R|p60	Affinity Capture-Western	physical	PUBMED:11934887	Low Throughput	BIOGRID	P03126	Q547J2	NP_041325	P19438	-	NP_001333021|NP_001333020|NP_001056
2532657	1489078	7132	4263557	112986	HpV16gp1	-	E6	TNFRSF1A	-	CD120a|FPF|MS5|TBP1|TNF-R|TNF-R-I|TNF-R55|TNFAR|TNFR1|TNFR1-d2|TNFR55|TNFR60|p55|p55-R|p60	Two-hybrid	physical	PUBMED:11934887	Low Throughput	BIOGRID	P03126	Q547J2	NP_041325	P19438	-	NP_001333021|NP_001333020|NP_001056
2561499	1489078	7132	4263557	112986	HpV16gp1	-	E6	TNFRSF1A	-	CD120a|FPF|MS5|TBP1|TNF-R|TNF-R-I|TNF-R55|TNFAR|TNFR1|TNFR1-d2|TNFR55|TNFR60|p55|p55-R|p60	Two-hybrid	physical	PUBMED:15073179	Low Throughput	BIOGRID	P03126	Q547J2	NP_041325	P19438	-	NP_001333021|NP_001333020|NP_001056
1104634	122011	7132	125755	112986	-	-	CSNK1A1L	TNFRSF1A	CK1	CD120a|FPF|MS5|TBP1|TNF-R|TNF-R-I|TNF-R55|TNFAR|TNFR1|TNFR1-d2|TNFR55|TNFR60|p55|p55-R|p60	Biochemical Activity	physical	PUBMED:8051045	Low Throughput	BIOGRID	Q8N752	-	NP_660204	P19438	-	NP_001333021|NP_001333020|NP_001056
872561	81858	7132	123608	112986	PSEC0216	-	SHARPIN	TNFRSF1A	SIPL1	CD120a|FPF|MS5|TBP1|TNF-R|TNF-R-I|TNF-R55|TNFAR|TNFR1|TNFR1-d2|TNFR55|TNFR60|p55|p55-R|p60	Affinity Capture-Western	physical	PUBMED:23746843	Low Throughput	BIOGRID	Q9H0F6	Q6PJD5	NP_112236	P19438	-	NP_001333021|NP_001333020|NP_001056
1447853	81556	7132	123520	112986	-	-	VWA9	TNFRSF1A	C15orf44	CD120a|FPF|MS5|TBP1|TNF-R|TNF-R-I|TNF-R55|TNFAR|TNFR1|TNFR1-d2|TNFR55|TNFR60|p55|p55-R|p60	Affinity Capture-MS	physical	PUBMED:26496610	High Throughput	BIOGRID	Q96SY0	B4DWZ3	NP_001193988|NP_001129515|NP_001193987	P19438	-	NP_001333021|NP_001333020|NP_001056
2603807	79155	7132	122573	112986	RP3-474M20.1	-	TNIP2	TNFRSF1A	ABIN2|FLIP1|KLIP	CD120a|FPF|MS5|TBP1|TNF-R|TNF-R-I|TNF-R55|TNFAR|TNFR1|TNFR1-d2|TNFR55|TNFR60|p55|p55-R|p60	Affinity Capture-MS	physical	PUBMED:30561431	High Throughput	BIOGRID	Q8NFZ5	D6RGJ2	NP_077285|NP_001154999|NP_001278945	P19438	-	NP_001333021|NP_001333020|NP_001056
2515707	57561	7132	121616	112986	-	-	ARRDC3	TNFRSF1A	TLIMP	CD120a|FPF|MS5|TBP1|TNF-R|TNF-R-I|TNF-R55|TNFAR|TNFR1|TNFR1-d2|TNFR55|TNFR60|p55|p55-R|p60	Affinity Capture-MS	physical	PUBMED:29416926	Low Throughput	BIOGRID	Q96B67	-	NP_065852	P19438	-	NP_001333021|NP_001333020|NP_001056
2605716	55312	7132	120594	112986	RP11-422N19.2	-	RFK	TNFRSF1A	RIFK	CD120a|FPF|MS5|TBP1|TNF-R|TNF-R-I|TNF-R55|TNFAR|TNFR1|TNFR1-d2|TNFR55|TNFR60|p55|p55-R|p60	Affinity Capture-Western	physical	PUBMED:19641494	Low Throughput	BIOGRID	Q969G6	B2RDZ2	NP_060809	P19438	-	NP_001333021|NP_001333020|NP_001056
1515735	55072	7132	120389	112986	-	-	RNF31	TNFRSF1A	HOIP|ZIBRA	CD120a|FPF|MS5|TBP1|TNF-R|TNF-R-I|TNF-R55|TNFAR|TNFR1|TNFR1-d2|TNFR55|TNFR60|p55|p55-R|p60	Affinity Capture-Western	physical	PUBMED:26670046	Low Throughput	BIOGRID	Q96EP0	-	NP_060469|NP_001297261	P19438	-	NP_001333021|NP_001333020|NP_001056
1447852	51808	7132	119734	112986	-	-	PHAX	TNFRSF1A	RNUXA	CD120a|FPF|MS5|TBP1|TNF-R|TNF-R-I|TNF-R55|TNFAR|TNFR1|TNFR1-d2|TNFR55|TNFR60|p55|p55-R|p60	Affinity Capture-MS	physical	PUBMED:26496610	High Throughput	BIOGRID	Q9H814	-	NP_115553	P19438	-	NP_001333021|NP_001333020|NP_001056
728072	28986	7132	118807	112986	-	-	MAGEH1	TNFRSF1A	APR-1|APR1|MAGEH	CD120a|FPF|MS5|TBP1|TNF-R|TNF-R-I|TNF-R55|TNFAR|TNFR1|TNFR1-d2|TNFR55|TNFR60|p55|p55-R|p60	Reconstituted Complex	physical	PUBMED:21418516	Low Throughput	BIOGRID	Q9H213	-	NP_054780	P19438	-	NP_001333021|NP_001333020|NP_001056
716030	26133	7132	117569	112986	-	-	TRPC4AP	TNFRSF1A	C20orf188|PPP1R158|TRRP4AP|TRUSS	CD120a|FPF|MS5|TBP1|TNF-R|TNF-R-I|TNF-R55|TNFAR|TNFR1|TNFR1-d2|TNFR55|TNFR60|p55|p55-R|p60	Affinity Capture-Western	physical	PUBMED:20458742	Low Throughput	BIOGRID	Q8TEL6	-	NP_955400|NP_056453	P19438	-	NP_001333021|NP_001333020|NP_001056
693348	25999	7132	117475	112986	-	-	CLIP3	TNFRSF1A	CLIPR-59|CLIPR59|RSNL1	CD120a|FPF|MS5|TBP1|TNF-R|TNF-R-I|TNF-R55|TNFAR|TNFR1|TNFR1-d2|TNFR55|TNFR60|p55|p55-R|p60	Two-hybrid	physical	PUBMED:22297296	Low Throughput	BIOGRID	Q96DZ5	-	NP_056341|NP_001186499	P19438	-	NP_001333021|NP_001333020|NP_001056
894572	22926	7132	116586	112986	-	-	ATF6	TNFRSF1A	ATF6A	CD120a|FPF|MS5|TBP1|TNF-R|TNF-R-I|TNF-R55|TNFAR|TNFR1|TNFR1-d2|TNFR55|TNFR60|p55|p55-R|p60	Two-hybrid	physical	PUBMED:21988832	High Throughput	BIOGRID	P18850	A8K383	NP_031374	P19438	-	NP_001333021|NP_001333020|NP_001056
315070	11035	7132	116224	112986	-	-	RIPK3	TNFRSF1A	RIP3	CD120a|FPF|MS5|TBP1|TNF-R|TNF-R-I|TNF-R55|TNFAR|TNFR1|TNFR1-d2|TNFR55|TNFR60|p55|p55-R|p60	Affinity Capture-Western	physical	PUBMED:10339433	Low Throughput	BIOGRID	Q9Y572	-	NP_006862	P19438	-	NP_001333021|NP_001333020|NP_001056
894430	10935	7132	116136	112986	-	-	PRDX3	TNFRSF1A	AOP-1|AOP1|HBC189|MER5|PRO1748|SP-22|prx-III	CD120a|FPF|MS5|TBP1|TNF-R|TNF-R-I|TNF-R55|TNFAR|TNFR1|TNFR1-d2|TNFR55|TNFR60|p55|p55-R|p60	Two-hybrid	physical	PUBMED:21988832	High Throughput	BIOGRID	P30048	-	NP_001289201|NP_006784|NP_054817	P19438	-	NP_001333021|NP_001333020|NP_001056
957483	10617	7132	115863	112986	-	-	STAMBP	TNFRSF1A	AMSH|MICCAP	CD120a|FPF|MS5|TBP1|TNF-R|TNF-R-I|TNF-R55|TNFAR|TNFR1|TNFR1-d2|TNFR55|TNFR60|p55|p55-R|p60	Biochemical Activity	physical	PUBMED:24980434	Low Throughput	BIOGRID	O95630	-	NP_006454|NP_998787|NP_964010	P19438	-	NP_001333021|NP_001333020|NP_001056
1447851	10492	7132	115755	112986	RP1-3J17.2	-	SYNCRIP	TNFRSF1A	GRY-RBP|GRYRBP|HNRNPQ|HNRPQ1|NSAP1|PP68|hnRNP-Q	CD120a|FPF|MS5|TBP1|TNF-R|TNF-R-I|TNF-R55|TNFAR|TNFR1|TNFR1-d2|TNFR55|TNFR60|p55|p55-R|p60	Affinity Capture-MS	physical	PUBMED:26496610	High Throughput	BIOGRID	O60506	B7Z645|Q59GL1	NP_001240700|NP_006363|NP_001153145|NP_001153146|NP_001153147|NP_001153148|NP_001153149	P19438	-	NP_001333021|NP_001333020|NP_001056
2603761	10318	7132	115602	112986	-	-	TNIP1	TNFRSF1A	ABIN-1|NAF1|VAN|nip40-1	CD120a|FPF|MS5|TBP1|TNF-R|TNF-R-I|TNF-R55|TNFAR|TNFR1|TNFR1-d2|TNFR55|TNFR60|p55|p55-R|p60	Affinity Capture-MS	physical	PUBMED:30561431	High Throughput	BIOGRID	Q15025	B7Z8K2|A8K4N4	NP_001239314|NP_001239315|NP_001239319|NP_001245383|NP_001245384|NP_001245385|NP_006049|NP_001239321|NP_001239320|NP_001239322	P19438	-	NP_001333021|NP_001333020|NP_001056
835936	10133	7132	115436	112986	RP11-730A19.1	-	OPTN	TNFRSF1A	ALS12|FIP2|GLC1E|HIP7|HYPL|NRP|TFIIIA-INTP	CD120a|FPF|MS5|TBP1|TNF-R|TNF-R-I|TNF-R55|TNFAR|TNFR1|TNFR1-d2|TNFR55|TNFR60|p55|p55-R|p60	Affinity Capture-Western	physical	PUBMED:22675546	Low Throughput	BIOGRID	Q96CV9	-	NP_068815|NP_001008214|NP_001008213|NP_001008212	P19438	-	NP_001333021|NP_001333020|NP_001056
2494194	9825	7132	115163	112986	-	-	SPATA2	TNFRSF1A	PD1|PPP1R145|tamo	CD120a|FPF|MS5|TBP1|TNF-R|TNF-R-I|TNF-R55|TNFAR|TNFR1|TNFR1-d2|TNFR55|TNFR60|p55|p55-R|p60	Affinity Capture-MS	physical	PUBMED:27307491	High Throughput	BIOGRID	Q9UM82	A8K0S9|B4DID4	NP_001129245|NP_006029	P19438	-	NP_001333021|NP_001333020|NP_001056
472075	9577	7132	114946	112986	-	-	BRE	TNFRSF1A	BRCC4|BRCC45	CD120a|FPF|MS5|TBP1|TNF-R|TNF-R-I|TNF-R55|TNFAR|TNFR1|TNFR1-d2|TNFR55|TNFR60|p55|p55-R|p60	Affinity Capture-Western	physical	PUBMED:15465831	Low Throughput	BIOGRID	Q9NXR7	-	NP_954663|NP_001248769|NP_001316043|NP_001316044|NP_954664|NP_004890|NP_954662|NP_001316041|NP_001316042|NP_954661	P19438	-	NP_001333021|NP_001333020|NP_001056
315098	9530	7132	114906	112986	-	-	BAG4	TNFRSF1A	BAG-4|SODD	CD120a|FPF|MS5|TBP1|TNF-R|TNF-R-I|TNF-R55|TNFAR|TNFR1|TNFR1-d2|TNFR55|TNFR60|p55|p55-R|p60	Reconstituted Complex	physical	PUBMED:11909948	Low Throughput	BIOGRID	O95429	-	NP_001191807|NP_004865	P19438	-	NP_001333021|NP_001333020|NP_001056
605115	9099	7132	114553	112986	-	-	USP2	TNFRSF1A	UBP41|USP9	CD120a|FPF|MS5|TBP1|TNF-R|TNF-R-I|TNF-R55|TNFAR|TNFR1|TNFR1-d2|TNFR55|TNFR60|p55|p55-R|p60	Affinity Capture-Western	physical	PUBMED:22179575	Low Throughput	BIOGRID	O75604	-	NP_004196|NP_741994|NP_001230688	P19438	-	NP_001333021|NP_001333020|NP_001056
957487	9025	7132	114492	112986	-	-	RNF8	TNFRSF1A	hRNF8	CD120a|FPF|MS5|TBP1|TNF-R|TNF-R-I|TNF-R55|TNFAR|TNFR1|TNFR1-d2|TNFR55|TNFR60|p55|p55-R|p60	Affinity Capture-Western	physical	PUBMED:24980434	Low Throughput	BIOGRID	O76064	-	NP_898901|NP_003949	P19438	-	NP_001333021|NP_001333020|NP_001056
2397393	8837	7132	114364	112986	-	-	CFLAR	TNFRSF1A	CASH|CASP8AP1|CLARP|Casper|FLAME|FLAME-1|FLAME1|FLIP|I-FLICE|MRIT|c-FLIP|c-FLIPL|c-FLIPR|c-FLIPS	CD120a|FPF|MS5|TBP1|TNF-R|TNF-R-I|TNF-R55|TNFAR|TNFR1|TNFR1-d2|TNFR55|TNFR60|p55|p55-R|p60	Phenotypic Suppression	genetic	PUBMED:28494239	Low Throughput	BIOGRID	O15519	B4E361|A0A024R3Z7|E9PAP3|A0A024R3Y3	NP_001189445|NP_001294972|NP_001294971|NP_003870|NP_001189446|NP_001189448|NP_001120656|NP_001189447|NP_001189444|NP_001120655	P19438	-	NP_001333021|NP_001333020|NP_001056
244349	8772	7132	114302	112986	GIG3	-	FADD	TNFRSF1A	MORT1	CD120a|FPF|MS5|TBP1|TNF-R|TNF-R-I|TNF-R55|TNFAR|TNFR1|TNFR1-d2|TNFR55|TNFR60|p55|p55-R|p60	Co-purification	physical	PUBMED:15659383	Low Throughput	BIOGRID	Q13158	-	NP_003815	P19438	-	NP_001333021|NP_001333020|NP_001056
276163	8767	7132	114300	112986	WUGSC:H_RG437L15.1	-	RIPK2	TNFRSF1A	CARD3|CARDIAK|CCK|GIG30|RICK|RIP2	CD120a|FPF|MS5|TBP1|TNF-R|TNF-R-I|TNF-R55|TNFAR|TNFR1|TNFR1-d2|TNFR55|TNFR60|p55|p55-R|p60	Affinity Capture-Western	physical	PUBMED:9642260	Low Throughput	BIOGRID	O43353	-	NP_003812	P19438	-	NP_001333021|NP_001333020|NP_001056
314871	8741	7132	114278	112986	UNQ383/PRO715	-	TNFSF13	TNFRSF1A	APRIL|CD256|TALL-2|TALL2|TRDL-1|ZTNF2	CD120a|FPF|MS5|TBP1|TNF-R|TNF-R-I|TNF-R55|TNFAR|TNFR1|TNFR1-d2|TNFR55|TNFR60|p55|p55-R|p60	Reconstituted Complex	physical	PUBMED:10706119	Low Throughput	BIOGRID	O75888	Q2QBA2|B3KR02	NP_001185551|NP_001185552|NP_001185553|NP_742085|NP_742084|NP_003799	P19438	-	NP_001333021|NP_001333020|NP_001056
286794	8737	7132	114274	112986	-	-	RIPK1	TNFRSF1A	RIP|RIP1	CD120a|FPF|MS5|TBP1|TNF-R|TNF-R-I|TNF-R55|TNFAR|TNFR1|TNFR1-d2|TNFR55|TNFR60|p55|p55-R|p60	Affinity Capture-Western	physical	PUBMED:11002422	Low Throughput	BIOGRID	Q13546	A0A024QZU0	NP_003795|NP_001303990	P19438	-	NP_001333021|NP_001333020|NP_001056
315083	8717	7132	114257	112986	-	-	TRADD	TNFRSF1A	Hs.89862	CD120a|FPF|MS5|TBP1|TNF-R|TNF-R-I|TNF-R55|TNFAR|TNFR1|TNFR1-d2|TNFR55|TNFR60|p55|p55-R|p60	Two-hybrid	physical	PUBMED:8565075	Low Throughput	BIOGRID	Q15628	-	NP_003780|NP_001310481	P19438	-	NP_001333021|NP_001333020|NP_001056
2691935	8717	7132	114257	112986	-	-	TRADD	TNFRSF1A	Hs.89862	CD120a|FPF|MS5|TBP1|TNF-R|TNF-R-I|TNF-R55|TNFAR|TNFR1|TNFR1-d2|TNFR55|TNFR60|p55|p55-R|p60	Affinity Capture-Western	physical	PUBMED:23429285	Low Throughput	BIOGRID	Q15628	-	NP_003780|NP_001310481	P19438	-	NP_001333021|NP_001333020|NP_001056
2603419	8517	7132	114089	112986	-	-	IKBKG	TNFRSF1A	AMCBX1|FIP-3|FIP3|Fip3p|IKK-gamma|IMD33|IP|IP1|IP2|IPD2|NEMO|ZC2HC9	CD120a|FPF|MS5|TBP1|TNF-R|TNF-R-I|TNF-R55|TNFAR|TNFR1|TNFR1-d2|TNFR55|TNFR60|p55|p55-R|p60	Affinity Capture-MS	physical	PUBMED:30561431	High Throughput	BIOGRID	Q9Y6K9	A0A087X1B1	NP_003630|NP_001138727|NP_001308326|NP_001308325|NP_001093327|NP_001093326	P19438	-	NP_001333021|NP_001333020|NP_001056
301252	8439	7132	114019	112986	-	-	NSMAF	TNFRSF1A	FAN	CD120a|FPF|MS5|TBP1|TNF-R|TNF-R-I|TNF-R55|TNFAR|TNFR1|TNFR1-d2|TNFR55|TNFR60|p55|p55-R|p60	Two-hybrid	physical	PUBMED:8808629	Low Throughput	BIOGRID	Q92636	-	NP_003571|NP_001138244	P19438	-	NP_001333021|NP_001333020|NP_001056
2379271	7706	7132	113500	112986	-	-	TRIM25	TNFRSF1A	EFP|RNF147|Z147|ZNF147	CD120a|FPF|MS5|TBP1|TNF-R|TNF-R-I|TNF-R55|TNFAR|TNFR1|TNFR1-d2|TNFR55|TNFR60|p55|p55-R|p60	Affinity Capture-RNA	physical	PUBMED:29117863	High Throughput	BIOGRID	Q14258	-	NP_005073	P19438	-	NP_001333021|NP_001333020|NP_001056
244348	7430	7132	113271	112986	-	-	EZR	TNFRSF1A	CVIL|CVL|HEL-S-105|VIL2	CD120a|FPF|MS5|TBP1|TNF-R|TNF-R-I|TNF-R55|TNFAR|TNFR1|TNFR1-d2|TNFR55|TNFR60|p55|p55-R|p60	Co-purification	physical	PUBMED:15659383	Low Throughput	BIOGRID	P15311	-	NP_003370|NP_001104547	P19438	-	NP_001333021|NP_001333020|NP_001056
957484	7345	7132	113192	112986	-	-	UCHL1	TNFRSF1A	HEL-117|NDGOA|PARK5|PGP 9.5|PGP9.5|PGP95|Uch-L1	CD120a|FPF|MS5|TBP1|TNF-R|TNF-R-I|TNF-R55|TNFAR|TNFR1|TNFR1-d2|TNFR55|TNFR60|p55|p55-R|p60	Biochemical Activity	physical	PUBMED:24980434	Low Throughput	BIOGRID	P09936	V9HW74	NP_004172	P19438	-	NP_001333021|NP_001333020|NP_001056
281461	7341	7132	113188	112986	OK/SW-cl.43	-	SUMO1	TNFRSF1A	DAP1|GMP1|OFC10|PIC1|SENP2|SMT3|SMT3C|SMT3H3|UBL1	CD120a|FPF|MS5|TBP1|TNF-R|TNF-R-I|TNF-R55|TNFAR|TNFR1|TNFR1-d2|TNFR55|TNFR60|p55|p55-R|p60	Two-hybrid	physical	PUBMED:8906799	Low Throughput	BIOGRID	P63165	A0A024R3Z2	NP_001005782|NP_001005781|NP_003343	P19438	-	NP_001333021|NP_001333020|NP_001056
281465	7341	7132	113188	112986	OK/SW-cl.43	-	SUMO1	TNFRSF1A	DAP1|GMP1|OFC10|PIC1|SENP2|SMT3|SMT3C|SMT3H3|UBL1	CD120a|FPF|MS5|TBP1|TNF-R|TNF-R-I|TNF-R55|TNFAR|TNFR1|TNFR1-d2|TNFR55|TNFR60|p55|p55-R|p60	Reconstituted Complex	physical	PUBMED:8906799	Low Throughput	BIOGRID	P63165	A0A024R3Z2	NP_001005782|NP_001005781|NP_003343	P19438	-	NP_001333021|NP_001333020|NP_001056
288392	7329	7132	113177	112986	LA16c-358B7.1	-	UBE2I	TNFRSF1A	C358B7.1|P18|UBC9	CD120a|FPF|MS5|TBP1|TNF-R|TNF-R-I|TNF-R55|TNFAR|TNFR1|TNFR1-d2|TNFR55|TNFR60|p55|p55-R|p60	Two-hybrid	physical	PUBMED:9563508	Low Throughput	BIOGRID	P63279	B0QYN7|A8K503	NP_003336|NP_919236|NP_919237|NP_919235	P19438	-	NP_001333021|NP_001333020|NP_001056
288394	7329	7132	113177	112986	LA16c-358B7.1	-	UBE2I	TNFRSF1A	C358B7.1|P18|UBC9	CD120a|FPF|MS5|TBP1|TNF-R|TNF-R-I|TNF-R55|TNFAR|TNFR1|TNFR1-d2|TNFR55|TNFR60|p55|p55-R|p60	Reconstituted Complex	physical	PUBMED:9563508	Low Throughput	BIOGRID	P63279	B0QYN7|A8K503	NP_003336|NP_919236|NP_919237|NP_919235	P19438	-	NP_001333021|NP_001333020|NP_001056
2603648	7186	7132	113038	112986	-	-	TRAF2	TNFRSF1A	MGC:45012|TRAP|TRAP3	CD120a|FPF|MS5|TBP1|TNF-R|TNF-R-I|TNF-R55|TNFAR|TNFR1|TNFR1-d2|TNFR55|TNFR60|p55|p55-R|p60	Affinity Capture-MS	physical	PUBMED:30561431	High Throughput	BIOGRID	Q12933	A0A024R8H5	NP_066961	P19438	-	NP_001333021|NP_001333020|NP_001056
717842	7185	7132	113037	112986	-	-	TRAF1	TNFRSF1A	EBI6|MGC:10353	CD120a|FPF|MS5|TBP1|TNF-R|TNF-R-I|TNF-R55|TNFAR|TNFR1|TNFR1-d2|TNFR55|TNFR60|p55|p55-R|p60	Affinity Capture-Western	physical	PUBMED:19287455	Low Throughput	BIOGRID	Q13077	-	NP_005649|NP_001177876|NP_001177874	P19438	-	NP_001333021|NP_001333020|NP_001056
717837	7133	7132	112987	112986	-	-	TNFRSF1B	TNFRSF1A	CD120b|TBPII|TNF-R-II|TNF-R75|TNFBR|TNFR1B|TNFR2|TNFR80|p75|p75TNFR	CD120a|FPF|MS5|TBP1|TNF-R|TNF-R-I|TNF-R55|TNFAR|TNFR1|TNFR1-d2|TNFR55|TNFR60|p55|p55-R|p60	Affinity Capture-Western	physical	PUBMED:19287455	Low Throughput	BIOGRID	P20333	-	NP_001057	P19438	-	NP_001333021|NP_001333020|NP_001056
16453	7132	5708	112986	111681	-	-	TNFRSF1A	PSMD2	CD120a|FPF|MS5|TBP1|TNF-R|TNF-R-I|TNF-R55|TNFAR|TNFR1|TNFR1-d2|TNFR55|TNFR60|p55|p55-R|p60	P97|RPN1|S2|TRAP2	Two-hybrid	physical	PUBMED:7601280	Low Throughput	BIOGRID	P19438	-	NP_001333021|NP_001333020|NP_001056	Q13200	-	NP_001265637|NP_001265638|NP_002799
16454	7132	5708	112986	111681	-	-	TNFRSF1A	PSMD2	CD120a|FPF|MS5|TBP1|TNF-R|TNF-R-I|TNF-R55|TNFAR|TNFR1|TNFR1-d2|TNFR55|TNFR60|p55|p55-R|p60	P97|RPN1|S2|TRAP2	Two-hybrid	physical	PUBMED:9126987	Low Throughput	BIOGRID	P19438	-	NP_001333021|NP_001333020|NP_001056	Q13200	-	NP_001265637|NP_001265638|NP_002799
239508	7132	7341	112986	113188	-	OK/SW-cl.43	TNFRSF1A	SUMO1	CD120a|FPF|MS5|TBP1|TNF-R|TNF-R-I|TNF-R55|TNFAR|TNFR1|TNFR1-d2|TNFR55|TNFR60|p55|p55-R|p60	DAP1|GMP1|OFC10|PIC1|SENP2|SMT3|SMT3C|SMT3H3|UBL1	Two-hybrid	physical	PUBMED:10187798	Low Throughput	BIOGRID	P19438	-	NP_001333021|NP_001333020|NP_001056	P63165	A0A024R3Z2	NP_001005782|NP_001005781|NP_003343
243391	7132	2177	112986	108474	-	-	TNFRSF1A	FANCD2	CD120a|FPF|MS5|TBP1|TNF-R|TNF-R-I|TNF-R55|TNFAR|TNFR1|TNFR1-d2|TNFR55|TNFR60|p55|p55-R|p60	FA-D2|FA4|FACD|FAD|FAD2|FANCD	Affinity Capture-MS	physical	PUBMED:14743216	High Throughput	BIOGRID	P19438	-	NP_001333021|NP_001333020|NP_001056	Q9BXW9	A0A024R2G2	NP_149075|NP_001306913|NP_001018125
243392	7132	7124	112986	112979	-	DADB-70P7.1	TNFRSF1A	TNF	CD120a|FPF|MS5|TBP1|TNF-R|TNF-R-I|TNF-R55|TNFAR|TNFR1|TNFR1-d2|TNFR55|TNFR60|p55|p55-R|p60	DIF|TNF-alpha|TNFA|TNFSF2	Affinity Capture-MS	physical	PUBMED:14743216	High Throughput	BIOGRID	P19438	-	NP_001333021|NP_001333020|NP_001056	P01375	Q5STB3	NP_000585
244296	7132	8795	112986	114323	-	UNQ160/PRO186	TNFRSF1A	TNFRSF10B	CD120a|FPF|MS5|TBP1|TNF-R|TNF-R-I|TNF-R55|TNFAR|TNFR1|TNFR1-d2|TNFR55|TNFR60|p55|p55-R|p60	CD262|DR5|KILLER|KILLER/DR5|TRAIL-R2|TRAILR2|TRICK2|TRICK2A|TRICK2B|TRICKB|ZTNFR9	Co-purification	physical	PUBMED:15659383	Low Throughput	BIOGRID	P19438	-	NP_001333021|NP_001333020|NP_001056	O14763	Q7Z2I8	NP_671716|NP_003833
253299	7132	26133	112986	117569	-	-	TNFRSF1A	TRPC4AP	CD120a|FPF|MS5|TBP1|TNF-R|TNF-R-I|TNF-R55|TNFAR|TNFR1|TNFR1-d2|TNFR55|TNFR60|p55|p55-R|p60	C20orf188|PPP1R158|TRRP4AP|TRUSS	Affinity Capture-Western	physical	PUBMED:14585990	Low Throughput	BIOGRID	P19438	-	NP_001333021|NP_001333020|NP_001056	Q8TEL6	-	NP_955400|NP_056453
253300	7132	26133	112986	117569	-	-	TNFRSF1A	TRPC4AP	CD120a|FPF|MS5|TBP1|TNF-R|TNF-R-I|TNF-R55|TNFAR|TNFR1|TNFR1-d2|TNFR55|TNFR60|p55|p55-R|p60	C20orf188|PPP1R158|TRRP4AP|TRUSS	Reconstituted Complex	physical	PUBMED:14585990	Low Throughput	BIOGRID	P19438	-	NP_001333021|NP_001333020|NP_001056	Q8TEL6	-	NP_955400|NP_056453
275674	7132	8915	112986	114429	-	RP11-234D19.2	TNFRSF1A	BCL10	CD120a|FPF|MS5|TBP1|TNF-R|TNF-R-I|TNF-R55|TNFAR|TNFR1|TNFR1-d2|TNFR55|TNFR60|p55|p55-R|p60	CARMEN|CIPER|CLAP|IMD37|c-E10|mE10	Two-hybrid	physical	PUBMED:10400625	Low Throughput	BIOGRID	P19438	-	NP_001333021|NP_001333020|NP_001056	O95999	-	NP_001307644|NP_003912
275962	7132	10131	112986	115435	-	-	TNFRSF1A	TRAP1	CD120a|FPF|MS5|TBP1|TNF-R|TNF-R-I|TNF-R55|TNFAR|TNFR1|TNFR1-d2|TNFR55|TNFR60|p55|p55-R|p60	HSP 75|HSP75|HSP90L|TRAP-1	Reconstituted Complex	physical	PUBMED:7876093	Low Throughput	BIOGRID	P19438	-	NP_001333021|NP_001333020|NP_001056	Q12931	Q53FS6	NP_001258978|NP_057376
276095	7132	843	112986	107293	-	-	TNFRSF1A	CASP10	CD120a|FPF|MS5|TBP1|TNF-R|TNF-R-I|TNF-R55|TNFAR|TNFR1|TNFR1-d2|TNFR55|TNFR60|p55|p55-R|p60	ALPS2|FLICE2|MCH4	Affinity Capture-Western	physical	PUBMED:9045686	Low Throughput	BIOGRID	P19438	-	NP_001333021|NP_001333020|NP_001056	Q92851	-	NP_116756|NP_001221|NP_116758|NP_116759|NP_001193453|NP_001193471
277760	7132	4049	112986	110227	-	DAMA-25N12.13-004	TNFRSF1A	LTA	CD120a|FPF|MS5|TBP1|TNF-R|TNF-R-I|TNF-R55|TNFAR|TNFR1|TNFR1-d2|TNFR55|TNFR60|p55|p55-R|p60	LT|TNFB|TNFSF1	Co-crystal Structure	physical	PUBMED:8387891	Low Throughput	BIOGRID	P19438	-	NP_001333021|NP_001333020|NP_001056	P01374	Q5STV3	NP_000586|NP_001153212
279673	7132	9530	112986	114906	-	-	TNFRSF1A	BAG4	CD120a|FPF|MS5|TBP1|TNF-R|TNF-R-I|TNF-R55|TNFAR|TNFR1|TNFR1-d2|TNFR55|TNFR60|p55|p55-R|p60	BAG-4|SODD	Affinity Capture-Western	physical	PUBMED:9915703	Low Throughput	BIOGRID	P19438	-	NP_001333021|NP_001333020|NP_001056	O95429	-	NP_001191807|NP_004865
279675	7132	8717	112986	114257	-	-	TNFRSF1A	TRADD	CD120a|FPF|MS5|TBP1|TNF-R|TNF-R-I|TNF-R55|TNFAR|TNFR1|TNFR1-d2|TNFR55|TNFR60|p55|p55-R|p60	Hs.89862	Affinity Capture-Western	physical	PUBMED:9915703	Low Throughput	BIOGRID	P19438	-	NP_001333021|NP_001333020|NP_001056	Q15628	-	NP_003780|NP_001310481
280037	7132	3716	112986	109919	-	-	TNFRSF1A	JAK1	CD120a|FPF|MS5|TBP1|TNF-R|TNF-R-I|TNF-R55|TNFAR|TNFR1|TNFR1-d2|TNFR55|TNFR60|p55|p55-R|p60	JAK1A|JAK1B|JTK3	Reconstituted Complex	physical	PUBMED:9510175	Low Throughput	BIOGRID	P19438	-	NP_001333021|NP_001333020|NP_001056	P23458	-	NP_001308784|NP_001308785|NP_001308786|NP_001308781|NP_001308782|NP_001308783|NP_001307852|NP_002218
280038	7132	3717	112986	109920	-	-	TNFRSF1A	JAK2	CD120a|FPF|MS5|TBP1|TNF-R|TNF-R-I|TNF-R55|TNFAR|TNFR1|TNFR1-d2|TNFR55|TNFR60|p55|p55-R|p60	JTK10|THCYT3	Reconstituted Complex	physical	PUBMED:9510175	Low Throughput	BIOGRID	P19438	-	NP_001333021|NP_001333020|NP_001056	O60674	-	NP_001309123|NP_001309133|NP_004963|NP_001309125|NP_001309124
280039	7132	3717	112986	109920	-	-	TNFRSF1A	JAK2	CD120a|FPF|MS5|TBP1|TNF-R|TNF-R-I|TNF-R55|TNFAR|TNFR1|TNFR1-d2|TNFR55|TNFR60|p55|p55-R|p60	JTK10|THCYT3	Affinity Capture-Western	physical	PUBMED:9510175	Low Throughput	BIOGRID	P19438	-	NP_001333021|NP_001333020|NP_001056	O60674	-	NP_001309123|NP_001309133|NP_004963|NP_001309125|NP_001309124
281731	7132	6772	112986	112649	-	-	TNFRSF1A	STAT1	CD120a|FPF|MS5|TBP1|TNF-R|TNF-R-I|TNF-R55|TNFAR|TNFR1|TNFR1-d2|TNFR55|TNFR60|p55|p55-R|p60	CANDF7|IMD31A|IMD31B|IMD31C|ISGF-3|STAT91	Affinity Capture-Western	physical	PUBMED:10848577	Low Throughput	BIOGRID	P19438	-	NP_001333021|NP_001333020|NP_001056	P42224	-	NP_644671|NP_009330
283187	7132	1612	112986	107982	-	-	TNFRSF1A	DAPK1	CD120a|FPF|MS5|TBP1|TNF-R|TNF-R-I|TNF-R55|TNFAR|TNFR1|TNFR1-d2|TNFR55|TNFR60|p55|p55-R|p60	DAPK	Affinity Capture-Western	physical	PUBMED:12911633	Low Throughput	BIOGRID	P19438	-	NP_001333021|NP_001333020|NP_001056	P53355	Q59H88|B4DHI4	NP_001275659|NP_004929|NP_001275660|NP_001275658
283272	7132	8517	112986	114089	-	-	TNFRSF1A	IKBKG	CD120a|FPF|MS5|TBP1|TNF-R|TNF-R-I|TNF-R55|TNFAR|TNFR1|TNFR1-d2|TNFR55|TNFR60|p55|p55-R|p60	AMCBX1|FIP-3|FIP3|Fip3p|IKK-gamma|IMD33|IP|IP1|IP2|IPD2|NEMO|ZC2HC9	Affinity Capture-Western	physical	PUBMED:10755617	Low Throughput	BIOGRID	P19438	-	NP_001333021|NP_001333020|NP_001056	Q9Y6K9	A0A087X1B1	NP_003630|NP_001138727|NP_001308326|NP_001308325|NP_001093327|NP_001093326
286741	7132	8717	112986	114257	-	-	TNFRSF1A	TRADD	CD120a|FPF|MS5|TBP1|TNF-R|TNF-R-I|TNF-R55|TNFAR|TNFR1|TNFR1-d2|TNFR55|TNFR60|p55|p55-R|p60	Hs.89862	Affinity Capture-Western	physical	PUBMED:10187805	Low Throughput	BIOGRID	P19438	-	NP_001333021|NP_001333020|NP_001056	Q15628	-	NP_003780|NP_001310481
289131	7132	7132	112986	112986	-	-	TNFRSF1A	TNFRSF1A	CD120a|FPF|MS5|TBP1|TNF-R|TNF-R-I|TNF-R55|TNFAR|TNFR1|TNFR1-d2|TNFR55|TNFR60|p55|p55-R|p60	CD120a|FPF|MS5|TBP1|TNF-R|TNF-R-I|TNF-R55|TNFAR|TNFR1|TNFR1-d2|TNFR55|TNFR60|p55|p55-R|p60	Two-hybrid	physical	PUBMED:8077196	Low Throughput	BIOGRID	P19438	-	NP_001333021|NP_001333020|NP_001056	P19438	-	NP_001333021|NP_001333020|NP_001056
297437	7132	8717	112986	114257	-	-	TNFRSF1A	TRADD	CD120a|FPF|MS5|TBP1|TNF-R|TNF-R-I|TNF-R55|TNFAR|TNFR1|TNFR1-d2|TNFR55|TNFR60|p55|p55-R|p60	Hs.89862	Affinity Capture-Western	physical	PUBMED:9082980	Low Throughput	BIOGRID	P19438	-	NP_001333021|NP_001333020|NP_001056	Q15628	-	NP_003780|NP_001310481
301253	7132	8439	112986	114019	-	-	TNFRSF1A	NSMAF	CD120a|FPF|MS5|TBP1|TNF-R|TNF-R-I|TNF-R55|TNFAR|TNFR1|TNFR1-d2|TNFR55|TNFR60|p55|p55-R|p60	FAN	Affinity Capture-Western	physical	PUBMED:8808629	Low Throughput	BIOGRID	P19438	-	NP_001333021|NP_001333020|NP_001056	Q92636	-	NP_003571|NP_001138244
304431	7132	3551	112986	109767	-	-	TNFRSF1A	IKBKB	CD120a|FPF|MS5|TBP1|TNF-R|TNF-R-I|TNF-R55|TNFAR|TNFR1|TNFR1-d2|TNFR55|TNFR60|p55|p55-R|p60	IKK-beta|IKK2|IKKB|IMD15|NFKBIKB	Biochemical Activity	physical	PUBMED:11002417	Low Throughput	BIOGRID	P19438	-	NP_001333021|NP_001333020|NP_001056	O14920	-	NP_001547|NP_001177649|NP_001229707
305107	7132	8996	112986	114477	-	-	TNFRSF1A	NOL3	CD120a|FPF|MS5|TBP1|TNF-R|TNF-R-I|TNF-R55|TNFAR|TNFR1|TNFR1-d2|TNFR55|TNFR60|p55|p55-R|p60	ARC|FCM|MYP|NOP|NOP30	Phenotypic Suppression	genetic	PUBMED:9560245	Low Throughput	BIOGRID	P19438	-	NP_001333021|NP_001333020|NP_001056	O60936	Q5TZN6	NP_001263241|NP_001263240|NP_001263236|NP_001263238|NP_001263248|NP_001171986|NP_001171987|NP_003937
314394	7132	8737	112986	114274	-	-	TNFRSF1A	RIPK1	CD120a|FPF|MS5|TBP1|TNF-R|TNF-R-I|TNF-R55|TNFAR|TNFR1|TNFR1-d2|TNFR55|TNFR60|p55|p55-R|p60	RIP|RIP1	Affinity Capture-Western	physical	PUBMED:8985253	Low Throughput	BIOGRID	P19438	-	NP_001333021|NP_001333020|NP_001056	Q13546	A0A024QZU0	NP_003795|NP_001303990
314395	7132	8738	112986	114275	-	-	TNFRSF1A	CRADD	CD120a|FPF|MS5|TBP1|TNF-R|TNF-R-I|TNF-R55|TNFAR|TNFR1|TNFR1-d2|TNFR55|TNFR60|p55|p55-R|p60	MRT34|RAIDD	Affinity Capture-Western	physical	PUBMED:8985253	Low Throughput	BIOGRID	P19438	-	NP_001333021|NP_001333020|NP_001056	P78560	F5H7C2|Q53XL1	NP_003796
314396	7132	835	112986	107285	-	-	TNFRSF1A	CASP2	CD120a|FPF|MS5|TBP1|TNF-R|TNF-R-I|TNF-R55|TNFAR|TNFR1|TNFR1-d2|TNFR55|TNFR60|p55|p55-R|p60	CASP-2|ICH1|NEDD-2|NEDD2|PPP1R57	Affinity Capture-Western	physical	PUBMED:8985253	Low Throughput	BIOGRID	P19438	-	NP_001333021|NP_001333020|NP_001056	P42575	A0A087WYM1|D3DXD9	NP_116765|NP_116764|NP_001215
315071	7132	8567	112986	114136	-	-	TNFRSF1A	MADD	CD120a|FPF|MS5|TBP1|TNF-R|TNF-R-I|TNF-R55|TNFAR|TNFR1|TNFR1-d2|TNFR55|TNFR60|p55|p55-R|p60	DENN|IG20|RAB3GEP	Reconstituted Complex	physical	PUBMED:9115275	Low Throughput	BIOGRID	P19438	-	NP_001333021|NP_001333020|NP_001056	Q8WXG6	-	NP_001129416|NP_001129415|NP_569830|NP_569828|NP_569829|NP_569832|NP_569831|NP_569827|NP_003673|NP_569826
315079	7132	8717	112986	114257	-	-	TNFRSF1A	TRADD	CD120a|FPF|MS5|TBP1|TNF-R|TNF-R-I|TNF-R55|TNFAR|TNFR1|TNFR1-d2|TNFR55|TNFR60|p55|p55-R|p60	Hs.89862	Affinity Capture-Western	physical	PUBMED:8612133	Low Throughput	BIOGRID	P19438	-	NP_001333021|NP_001333020|NP_001056	Q15628	-	NP_003780|NP_001310481
315080	7132	8737	112986	114274	-	-	TNFRSF1A	RIPK1	CD120a|FPF|MS5|TBP1|TNF-R|TNF-R-I|TNF-R55|TNFAR|TNFR1|TNFR1-d2|TNFR55|TNFR60|p55|p55-R|p60	RIP|RIP1	Affinity Capture-Western	physical	PUBMED:8612133	Low Throughput	BIOGRID	P19438	-	NP_001333021|NP_001333020|NP_001056	Q13546	A0A024QZU0	NP_003795|NP_001303990
315081	7132	7186	112986	113038	-	-	TNFRSF1A	TRAF2	CD120a|FPF|MS5|TBP1|TNF-R|TNF-R-I|TNF-R55|TNFAR|TNFR1|TNFR1-d2|TNFR55|TNFR60|p55|p55-R|p60	MGC:45012|TRAP|TRAP3	Affinity Capture-Western	physical	PUBMED:8612133	Low Throughput	BIOGRID	P19438	-	NP_001333021|NP_001333020|NP_001056	Q12933	A0A024R8H5	NP_066961
315082	7132	8717	112986	114257	-	-	TNFRSF1A	TRADD	CD120a|FPF|MS5|TBP1|TNF-R|TNF-R-I|TNF-R55|TNFAR|TNFR1|TNFR1-d2|TNFR55|TNFR60|p55|p55-R|p60	Hs.89862	Affinity Capture-Western	physical	PUBMED:8565075	Low Throughput	BIOGRID	P19438	-	NP_001333021|NP_001333020|NP_001056	Q15628	-	NP_003780|NP_001310481
315089	7132	7185	112986	113037	-	-	TNFRSF1A	TRAF1	CD120a|FPF|MS5|TBP1|TNF-R|TNF-R-I|TNF-R55|TNFAR|TNFR1|TNFR1-d2|TNFR55|TNFR60|p55|p55-R|p60	EBI6|MGC:10353	Affinity Capture-Western	physical	PUBMED:8565075	Low Throughput	BIOGRID	P19438	-	NP_001333021|NP_001333020|NP_001056	Q13077	-	NP_005649|NP_001177876|NP_001177874
315090	7132	7186	112986	113038	-	-	TNFRSF1A	TRAF2	CD120a|FPF|MS5|TBP1|TNF-R|TNF-R-I|TNF-R55|TNFAR|TNFR1|TNFR1-d2|TNFR55|TNFR60|p55|p55-R|p60	MGC:45012|TRAP|TRAP3	Affinity Capture-Western	physical	PUBMED:8565075	Low Throughput	BIOGRID	P19438	-	NP_001333021|NP_001333020|NP_001056	Q12933	A0A024R8H5	NP_066961
315091	7132	8772	112986	114302	-	GIG3	TNFRSF1A	FADD	CD120a|FPF|MS5|TBP1|TNF-R|TNF-R-I|TNF-R55|TNFAR|TNFR1|TNFR1-d2|TNFR55|TNFR60|p55|p55-R|p60	MORT1	Affinity Capture-Western	physical	PUBMED:8565075	Low Throughput	BIOGRID	P19438	-	NP_001333021|NP_001333020|NP_001056	Q13158	-	NP_003815
315092	7132	7132	112986	112986	-	-	TNFRSF1A	TNFRSF1A	CD120a|FPF|MS5|TBP1|TNF-R|TNF-R-I|TNF-R55|TNFAR|TNFR1|TNFR1-d2|TNFR55|TNFR60|p55|p55-R|p60	CD120a|FPF|MS5|TBP1|TNF-R|TNF-R-I|TNF-R55|TNFAR|TNFR1|TNFR1-d2|TNFR55|TNFR60|p55|p55-R|p60	Affinity Capture-Western	physical	PUBMED:10875917	Low Throughput	BIOGRID	P19438	-	NP_001333021|NP_001333020|NP_001056	P19438	-	NP_001333021|NP_001333020|NP_001056
315095	7132	7132	112986	112986	-	-	TNFRSF1A	TNFRSF1A	CD120a|FPF|MS5|TBP1|TNF-R|TNF-R-I|TNF-R55|TNFAR|TNFR1|TNFR1-d2|TNFR55|TNFR60|p55|p55-R|p60	CD120a|FPF|MS5|TBP1|TNF-R|TNF-R-I|TNF-R55|TNFAR|TNFR1|TNFR1-d2|TNFR55|TNFR60|p55|p55-R|p60	FRET	physical	PUBMED:10875917	Low Throughput	BIOGRID	P19438	-	NP_001333021|NP_001333020|NP_001056	P19438	-	NP_001333021|NP_001333020|NP_001056
315099	7132	3312	112986	109544	-	-	TNFRSF1A	HSPA8	CD120a|FPF|MS5|TBP1|TNF-R|TNF-R-I|TNF-R55|TNFAR|TNFR1|TNFR1-d2|TNFR55|TNFR60|p55|p55-R|p60	HEL-33|HEL-S-72p|HSC54|HSC70|HSC71|HSP71|HSP73|HSPA10|LAP-1|LAP1|NIP71	Reconstituted Complex	physical	PUBMED:11909948	Low Throughput	BIOGRID	P19438	-	NP_001333021|NP_001333020|NP_001056	P11142	V9HW22|Q53HF2	NP_694881|NP_006588
315101	7132	5708	112986	111681	-	-	TNFRSF1A	PSMD2	CD120a|FPF|MS5|TBP1|TNF-R|TNF-R-I|TNF-R55|TNFAR|TNFR1|TNFR1-d2|TNFR55|TNFR60|p55|p55-R|p60	P97|RPN1|S2|TRAP2	Reconstituted Complex	physical	PUBMED:7601280	Low Throughput	BIOGRID	P19438	-	NP_001333021|NP_001333020|NP_001056	Q13200	-	NP_001265637|NP_001265638|NP_002799
315102	7132	8396	112986	113985	-	-	TNFRSF1A	PIP4K2B	CD120a|FPF|MS5|TBP1|TNF-R|TNF-R-I|TNF-R55|TNFAR|TNFR1|TNFR1-d2|TNFR55|TNFR60|p55|p55-R|p60	PI5P4KB|PIP5K2B|PIP5KIIB|PIP5KIIbeta	Two-hybrid	physical	PUBMED:9038203	Low Throughput	BIOGRID	P19438	-	NP_001333021|NP_001333020|NP_001056	P78356	-	NP_003550
315103	7132	8396	112986	113985	-	-	TNFRSF1A	PIP4K2B	CD120a|FPF|MS5|TBP1|TNF-R|TNF-R-I|TNF-R55|TNFAR|TNFR1|TNFR1-d2|TNFR55|TNFR60|p55|p55-R|p60	PI5P4KB|PIP5K2B|PIP5KIIB|PIP5KIIbeta	Reconstituted Complex	physical	PUBMED:9038203	Low Throughput	BIOGRID	P19438	-	NP_001333021|NP_001333020|NP_001056	P78356	-	NP_003550
315104	7132	8396	112986	113985	-	-	TNFRSF1A	PIP4K2B	CD120a|FPF|MS5|TBP1|TNF-R|TNF-R-I|TNF-R55|TNFAR|TNFR1|TNFR1-d2|TNFR55|TNFR60|p55|p55-R|p60	PI5P4KB|PIP5K2B|PIP5KIIB|PIP5KIIbeta	Affinity Capture-Western	physical	PUBMED:9038203	Low Throughput	BIOGRID	P19438	-	NP_001333021|NP_001333020|NP_001056	P78356	-	NP_003550
315644	7132	8717	112986	114257	-	-	TNFRSF1A	TRADD	CD120a|FPF|MS5|TBP1|TNF-R|TNF-R-I|TNF-R55|TNFAR|TNFR1|TNFR1-d2|TNFR55|TNFR60|p55|p55-R|p60	Hs.89862	Affinity Capture-Western	physical	PUBMED:8943045	Low Throughput	BIOGRID	P19438	-	NP_001333021|NP_001333020|NP_001056	Q15628	-	NP_003780|NP_001310481
315645	7132	7186	112986	113038	-	-	TNFRSF1A	TRAF2	CD120a|FPF|MS5|TBP1|TNF-R|TNF-R-I|TNF-R55|TNFAR|TNFR1|TNFR1-d2|TNFR55|TNFR60|p55|p55-R|p60	MGC:45012|TRAP|TRAP3	Affinity Capture-Western	physical	PUBMED:8943045	Low Throughput	BIOGRID	P19438	-	NP_001333021|NP_001333020|NP_001056	Q12933	A0A024R8H5	NP_066961
315646	7132	329	112986	106826	-	-	TNFRSF1A	BIRC2	CD120a|FPF|MS5|TBP1|TNF-R|TNF-R-I|TNF-R55|TNFAR|TNFR1|TNFR1-d2|TNFR55|TNFR60|p55|p55-R|p60	API1|HIAP2|Hiap-2|MIHB|RNF48|c-IAP1|cIAP1	Affinity Capture-Western	physical	PUBMED:8943045	Low Throughput	BIOGRID	P19438	-	NP_001333021|NP_001333020|NP_001056	Q13490	-	NP_001243092|NP_001157|NP_001243095
317800	7132	3716	112986	109919	-	-	TNFRSF1A	JAK1	CD120a|FPF|MS5|TBP1|TNF-R|TNF-R-I|TNF-R55|TNFAR|TNFR1|TNFR1-d2|TNFR55|TNFR60|p55|p55-R|p60	JAK1A|JAK1B|JTK3	Affinity Capture-Western	physical	PUBMED:11801527	Low Throughput	BIOGRID	P19438	-	NP_001333021|NP_001333020|NP_001056	P23458	-	NP_001308784|NP_001308785|NP_001308786|NP_001308781|NP_001308782|NP_001308783|NP_001307852|NP_002218
321809	7132	8737	112986	114274	-	-	TNFRSF1A	RIPK1	CD120a|FPF|MS5|TBP1|TNF-R|TNF-R-I|TNF-R55|TNFAR|TNFR1|TNFR1-d2|TNFR55|TNFR60|p55|p55-R|p60	RIP|RIP1	Affinity Capture-Western	physical	PUBMED:18939944	Low Throughput	BIOGRID	P19438	-	NP_001333021|NP_001333020|NP_001056	Q13546	A0A024QZU0	NP_003795|NP_001303990
321810	7132	8717	112986	114257	-	-	TNFRSF1A	TRADD	CD120a|FPF|MS5|TBP1|TNF-R|TNF-R-I|TNF-R55|TNFAR|TNFR1|TNFR1-d2|TNFR55|TNFR60|p55|p55-R|p60	Hs.89862	Affinity Capture-Western	physical	PUBMED:18939944	Low Throughput	BIOGRID	P19438	-	NP_001333021|NP_001333020|NP_001056	Q15628	-	NP_003780|NP_001310481
321811	7132	330	112986	106827	-	-	TNFRSF1A	BIRC3	CD120a|FPF|MS5|TBP1|TNF-R|TNF-R-I|TNF-R55|TNFAR|TNFR1|TNFR1-d2|TNFR55|TNFR60|p55|p55-R|p60	AIP1|API2|CIAP2|HAIP1|HIAP1|MALT2|MIHC|RNF49|c-IAP2	Affinity Capture-Western	physical	PUBMED:18939944	Low Throughput	BIOGRID	P19438	-	NP_001333021|NP_001333020|NP_001056	Q13489	-	NP_892007|NP_001156
327584	7132	8737	112986	114274	-	-	TNFRSF1A	RIPK1	CD120a|FPF|MS5|TBP1|TNF-R|TNF-R-I|TNF-R55|TNFAR|TNFR1|TNFR1-d2|TNFR55|TNFR60|p55|p55-R|p60	RIP|RIP1	Affinity Capture-Western	physical	PUBMED:18724939	Low Throughput	BIOGRID	P19438	-	NP_001333021|NP_001333020|NP_001056	Q13546	A0A024QZU0	NP_003795|NP_001303990
327968	7132	8737	112986	114274	-	-	TNFRSF1A	RIPK1	CD120a|FPF|MS5|TBP1|TNF-R|TNF-R-I|TNF-R55|TNFAR|TNFR1|TNFR1-d2|TNFR55|TNFR60|p55|p55-R|p60	RIP|RIP1	Affinity Capture-Western	physical	PUBMED:18621737	Low Throughput	BIOGRID	P19438	-	NP_001333021|NP_001333020|NP_001056	Q13546	A0A024QZU0	NP_003795|NP_001303990
429341	7132	8737	112986	114274	-	-	TNFRSF1A	RIPK1	CD120a|FPF|MS5|TBP1|TNF-R|TNF-R-I|TNF-R55|TNFAR|TNFR1|TNFR1-d2|TNFR55|TNFR60|p55|p55-R|p60	RIP|RIP1	Affinity Capture-Western	physical	PUBMED:16968706	Low Throughput	BIOGRID	P19438	-	NP_001333021|NP_001333020|NP_001056	Q13546	A0A024QZU0	NP_003795|NP_001303990
472077	7132	9577	112986	114946	-	-	TNFRSF1A	BRE	CD120a|FPF|MS5|TBP1|TNF-R|TNF-R-I|TNF-R55|TNFAR|TNFR1|TNFR1-d2|TNFR55|TNFR60|p55|p55-R|p60	BRCC4|BRCC45	Affinity Capture-Western	physical	PUBMED:15465831	Low Throughput	BIOGRID	P19438	-	NP_001333021|NP_001333020|NP_001056	Q9NXR7	-	NP_954663|NP_001248769|NP_001316043|NP_001316044|NP_954664|NP_004890|NP_954662|NP_001316041|NP_001316042|NP_954661
504439	7132	2534	112986	108810	-	RP1-66H14.1	TNFRSF1A	FYN	CD120a|FPF|MS5|TBP1|TNF-R|TNF-R-I|TNF-R55|TNFAR|TNFR1|TNFR1-d2|TNFR55|TNFR60|p55|p55-R|p60	SLK|SYN|p59-FYN	Co-fractionation	physical	PUBMED:12753742	Low Throughput	BIOGRID	P19438	-	NP_001333021|NP_001333020|NP_001056	P06241	-	NP_002028|NP_694593|NP_694592
504440	7132	857	112986	107305	-	-	TNFRSF1A	CAV1	CD120a|FPF|MS5|TBP1|TNF-R|TNF-R-I|TNF-R55|TNFAR|TNFR1|TNFR1-d2|TNFR55|TNFR60|p55|p55-R|p60	BSCL3|CGL3|LCCNS|MSTP085|PPH3|VIP21	Co-fractionation	physical	PUBMED:12753742	Low Throughput	BIOGRID	P19438	-	NP_001333021|NP_001333020|NP_001056	Q03135	A0A024R757|Q2TNI1|Q59E85|Q7Z4F3|A9XTE5	NP_001744|NP_001166368|NP_001166366|NP_001166367
559786	7132	330	112986	106827	-	-	TNFRSF1A	BIRC3	CD120a|FPF|MS5|TBP1|TNF-R|TNF-R-I|TNF-R55|TNFAR|TNFR1|TNFR1-d2|TNFR55|TNFR60|p55|p55-R|p60	AIP1|API2|CIAP2|HAIP1|HIAP1|MALT2|MIHC|RNF49|c-IAP2	Affinity Capture-Western	physical	PUBMED:19815541	Low Throughput	BIOGRID	P19438	-	NP_001333021|NP_001333020|NP_001056	Q13489	-	NP_892007|NP_001156
559787	7132	8737	112986	114274	-	-	TNFRSF1A	RIPK1	CD120a|FPF|MS5|TBP1|TNF-R|TNF-R-I|TNF-R55|TNFAR|TNFR1|TNFR1-d2|TNFR55|TNFR60|p55|p55-R|p60	RIP|RIP1	Affinity Capture-Western	physical	PUBMED:19815541	Low Throughput	BIOGRID	P19438	-	NP_001333021|NP_001333020|NP_001056	Q13546	A0A024QZU0	NP_003795|NP_001303990
559788	7132	7186	112986	113038	-	-	TNFRSF1A	TRAF2	CD120a|FPF|MS5|TBP1|TNF-R|TNF-R-I|TNF-R55|TNFAR|TNFR1|TNFR1-d2|TNFR55|TNFR60|p55|p55-R|p60	MGC:45012|TRAP|TRAP3	Affinity Capture-Western	physical	PUBMED:19815541	Low Throughput	BIOGRID	P19438	-	NP_001333021|NP_001333020|NP_001056	Q12933	A0A024R8H5	NP_066961
559789	7132	329	112986	106826	-	-	TNFRSF1A	BIRC2	CD120a|FPF|MS5|TBP1|TNF-R|TNF-R-I|TNF-R55|TNFAR|TNFR1|TNFR1-d2|TNFR55|TNFR60|p55|p55-R|p60	API1|HIAP2|Hiap-2|MIHB|RNF48|c-IAP1|cIAP1	Affinity Capture-Western	physical	PUBMED:19815541	Low Throughput	BIOGRID	P19438	-	NP_001333021|NP_001333020|NP_001056	Q13490	-	NP_001243092|NP_001157|NP_001243095
563909	7132	8737	112986	114274	-	-	TNFRSF1A	RIPK1	CD120a|FPF|MS5|TBP1|TNF-R|TNF-R-I|TNF-R55|TNFAR|TNFR1|TNFR1-d2|TNFR55|TNFR60|p55|p55-R|p60	RIP|RIP1	Affinity Capture-Western	physical	PUBMED:21113135	Low Throughput	BIOGRID	P19438	-	NP_001333021|NP_001333020|NP_001056	Q13546	A0A024QZU0	NP_003795|NP_001303990
568075	7132	8737	112986	114274	-	-	TNFRSF1A	RIPK1	CD120a|FPF|MS5|TBP1|TNF-R|TNF-R-I|TNF-R55|TNFAR|TNFR1|TNFR1-d2|TNFR55|TNFR60|p55|p55-R|p60	RIP|RIP1	Affinity Capture-Western	physical	PUBMED:20825417	Low Throughput	BIOGRID	P19438	-	NP_001333021|NP_001333020|NP_001056	Q13546	A0A024QZU0	NP_003795|NP_001303990
568838	7132	8737	112986	114274	-	-	TNFRSF1A	RIPK1	CD120a|FPF|MS5|TBP1|TNF-R|TNF-R-I|TNF-R55|TNFAR|TNFR1|TNFR1-d2|TNFR55|TNFR60|p55|p55-R|p60	RIP|RIP1	Affinity Capture-Western	physical	PUBMED:19773432	Low Throughput	BIOGRID	P19438	-	NP_001333021|NP_001333020|NP_001056	Q13546	A0A024QZU0	NP_003795|NP_001303990
591383	7132	8737	112986	114274	-	-	TNFRSF1A	RIPK1	CD120a|FPF|MS5|TBP1|TNF-R|TNF-R-I|TNF-R55|TNFAR|TNFR1|TNFR1-d2|TNFR55|TNFR60|p55|p55-R|p60	RIP|RIP1	Affinity Capture-Western	physical	PUBMED:21737329	Low Throughput	BIOGRID	P19438	-	NP_001333021|NP_001333020|NP_001056	Q13546	A0A024QZU0	NP_003795|NP_001303990
605116	7132	8737	112986	114274	-	-	TNFRSF1A	RIPK1	CD120a|FPF|MS5|TBP1|TNF-R|TNF-R-I|TNF-R55|TNFAR|TNFR1|TNFR1-d2|TNFR55|TNFR60|p55|p55-R|p60	RIP|RIP1	Affinity Capture-Western	physical	PUBMED:22179575	Low Throughput	BIOGRID	P19438	-	NP_001333021|NP_001333020|NP_001056	Q13546	A0A024QZU0	NP_003795|NP_001303990
605117	7132	7186	112986	113038	-	-	TNFRSF1A	TRAF2	CD120a|FPF|MS5|TBP1|TNF-R|TNF-R-I|TNF-R55|TNFAR|TNFR1|TNFR1-d2|TNFR55|TNFR60|p55|p55-R|p60	MGC:45012|TRAP|TRAP3	Affinity Capture-Western	physical	PUBMED:22179575	Low Throughput	BIOGRID	P19438	-	NP_001333021|NP_001333020|NP_001056	Q12933	A0A024R8H5	NP_066961
605118	7132	9099	112986	114553	-	-	TNFRSF1A	USP2	CD120a|FPF|MS5|TBP1|TNF-R|TNF-R-I|TNF-R55|TNFAR|TNFR1|TNFR1-d2|TNFR55|TNFR60|p55|p55-R|p60	UBP41|USP9	Affinity Capture-Western	physical	PUBMED:22179575	Low Throughput	BIOGRID	P19438	-	NP_001333021|NP_001333020|NP_001056	O75604	-	NP_004196|NP_741994|NP_001230688
607609	7132	8737	112986	114274	-	-	TNFRSF1A	RIPK1	CD120a|FPF|MS5|TBP1|TNF-R|TNF-R-I|TNF-R55|TNFAR|TNFR1|TNFR1-d2|TNFR55|TNFR60|p55|p55-R|p60	RIP|RIP1	Affinity Capture-Western	physical	PUBMED:20448643	Low Throughput	BIOGRID	P19438	-	NP_001333021|NP_001333020|NP_001056	Q13546	A0A024QZU0	NP_003795|NP_001303990
607610	7132	7186	112986	113038	-	-	TNFRSF1A	TRAF2	CD120a|FPF|MS5|TBP1|TNF-R|TNF-R-I|TNF-R55|TNFAR|TNFR1|TNFR1-d2|TNFR55|TNFR60|p55|p55-R|p60	MGC:45012|TRAP|TRAP3	Affinity Capture-Western	physical	PUBMED:20448643	Low Throughput	BIOGRID	P19438	-	NP_001333021|NP_001333020|NP_001056	Q12933	A0A024R8H5	NP_066961
607611	7132	7128	112986	112983	-	RP11-356I2.3	TNFRSF1A	TNFAIP3	CD120a|FPF|MS5|TBP1|TNF-R|TNF-R-I|TNF-R55|TNFAR|TNFR1|TNFR1-d2|TNFR55|TNFR60|p55|p55-R|p60	A20|OTUD7C|TNFA1P2	Affinity Capture-Western	physical	PUBMED:20448643	Low Throughput	BIOGRID	P19438	-	NP_001333021|NP_001333020|NP_001056	P21580	-	NP_001257437|NP_001257436|NP_006281
670632	7132	6714	112986	112592	-	RP5-823N20.1	TNFRSF1A	SRC	CD120a|FPF|MS5|TBP1|TNF-R|TNF-R-I|TNF-R55|TNFAR|TNFR1|TNFR1-d2|TNFR55|TNFR60|p55|p55-R|p60	ASV|SRC1|c-SRC|p60-Src	Affinity Capture-Western	physical	PUBMED:15707590	Low Throughput	BIOGRID	P19438	-	NP_001333021|NP_001333020|NP_001056	P12931	-	NP_938033|NP_005408
670633	7132	867	112986	107315	-	-	TNFRSF1A	CBL	CD120a|FPF|MS5|TBP1|TNF-R|TNF-R-I|TNF-R55|TNFAR|TNFR1|TNFR1-d2|TNFR55|TNFR60|p55|p55-R|p60	C-CBL|CBL2|FRA11B|NSLL|RNF55	Affinity Capture-Western	physical	PUBMED:15707590	Low Throughput	BIOGRID	P19438	-	NP_001333021|NP_001333020|NP_001056	P22681	-	NP_005179
670634	7132	5290	112986	111308	-	-	TNFRSF1A	PIK3CA	CD120a|FPF|MS5|TBP1|TNF-R|TNF-R-I|TNF-R55|TNFAR|TNFR1|TNFR1-d2|TNFR55|TNFR60|p55|p55-R|p60	CLOVE|CWS5|MCAP|MCM|MCMTC|PI3K|p110-alpha	Affinity Capture-Western	physical	PUBMED:15707590	Low Throughput	BIOGRID	P19438	-	NP_001333021|NP_001333020|NP_001056	P42336	-	NP_006209
670640	7132	30011	112986	119029	-	RP11-345L8.1	TNFRSF1A	SH3KBP1	CD120a|FPF|MS5|TBP1|TNF-R|TNF-R-I|TNF-R55|TNFAR|TNFR1|TNFR1-d2|TNFR55|TNFR60|p55|p55-R|p60	CD2BP3|CIN85|GIG10|HSB-1|HSB1|MIG18	Affinity Capture-Western	physical	PUBMED:15707590	Low Throughput	BIOGRID	P19438	-	NP_001333021|NP_001333020|NP_001056	Q96B97	Q5JPT6	NP_001171889|NP_114098|NP_001019837
677061	7132	4582	112986	110669	-	RP11-263K19.2	TNFRSF1A	MUC1	CD120a|FPF|MS5|TBP1|TNF-R|TNF-R-I|TNF-R55|TNFAR|TNFR1|TNFR1-d2|TNFR55|TNFR60|p55|p55-R|p60	ADMCKD|ADMCKD1|CA 15-3|CD227|EMA|H23AG|KL-6|MAM6|MCD|MCKD|MCKD1|MUC-1|MUC-1/SEC|MUC-1/X|MUC1/ZD|PEM|PEMT|PUM	Affinity Capture-Western	physical	PUBMED:18037881	Low Throughput	BIOGRID	P19438	-	NP_001333021|NP_001333020|NP_001056	P15941	A0A087X2A4|A5YRV0|A0A087X0L2|Q7Z538|A5YRU5|B6ECB3|A6ZID6|A6ZIE6|A6ZID7|A5YRU7|A6ZIE4|Q7Z551|A5YRV2	NP_001191216|NP_001191217|NP_001191214|NP_001191215|NP_002447|NP_001191223|NP_001191222|NP_001191221|NP_001191220|NP_001191224|NP_001191226|NP_001191225|NP_001191219|NP_001191218|NP_001037858|NP_001037857|NP_001037856|NP_001037855|NP_001018017|NP_001018016
677062	7132	6885	112986	112748	-	RP1-154G14.1	TNFRSF1A	MAP3K7	CD120a|FPF|MS5|TBP1|TNF-R|TNF-R-I|TNF-R55|TNFAR|TNFR1|TNFR1-d2|TNFR55|TNFR60|p55|p55-R|p60	MEKK7|TAK1|TGF1a	Affinity Capture-Western	physical	PUBMED:18037881	Low Throughput	BIOGRID	P19438	-	NP_001333021|NP_001333020|NP_001056	O43318	-	NP_663306|NP_003179|NP_663304|NP_663305
679350	7132	8717	112986	114257	-	-	TNFRSF1A	TRADD	CD120a|FPF|MS5|TBP1|TNF-R|TNF-R-I|TNF-R55|TNFAR|TNFR1|TNFR1-d2|TNFR55|TNFR60|p55|p55-R|p60	Hs.89862	Affinity Capture-Western	physical	PUBMED:18776134	Low Throughput	BIOGRID	P19438	-	NP_001333021|NP_001333020|NP_001056	Q15628	-	NP_003780|NP_001310481
679352	7132	7186	112986	113038	-	-	TNFRSF1A	TRAF2	CD120a|FPF|MS5|TBP1|TNF-R|TNF-R-I|TNF-R55|TNFAR|TNFR1|TNFR1-d2|TNFR55|TNFR60|p55|p55-R|p60	MGC:45012|TRAP|TRAP3	Affinity Capture-Western	physical	PUBMED:18776134	Low Throughput	BIOGRID	P19438	-	NP_001333021|NP_001333020|NP_001056	Q12933	A0A024R8H5	NP_066961
682435	7132	8737	112986	114274	-	-	TNFRSF1A	RIPK1	CD120a|FPF|MS5|TBP1|TNF-R|TNF-R-I|TNF-R55|TNFAR|TNFR1|TNFR1-d2|TNFR55|TNFR60|p55|p55-R|p60	RIP|RIP1	Affinity Capture-Western	physical	PUBMED:22733818	Low Throughput	BIOGRID	P19438	-	NP_001333021|NP_001333020|NP_001056	Q13546	A0A024QZU0	NP_003795|NP_001303990
683480	7132	7375	112986	113221	-	-	TNFRSF1A	USP4	CD120a|FPF|MS5|TBP1|TNF-R|TNF-R-I|TNF-R55|TNFAR|TNFR1|TNFR1-d2|TNFR55|TNFR60|p55|p55-R|p60	UNP|Unph	Affinity Capture-Western	physical	PUBMED:21331078	Low Throughput	BIOGRID	P19438	-	NP_001333021|NP_001333020|NP_001056	Q13107	A0A024R2X6|A0A024R2T0|Q08AK7	NP_003354|NP_001238806|NP_955475
683481	7132	6885	112986	112748	-	RP1-154G14.1	TNFRSF1A	MAP3K7	CD120a|FPF|MS5|TBP1|TNF-R|TNF-R-I|TNF-R55|TNFAR|TNFR1|TNFR1-d2|TNFR55|TNFR60|p55|p55-R|p60	MEKK7|TAK1|TGF1a	Affinity Capture-Western	physical	PUBMED:21331078	Low Throughput	BIOGRID	P19438	-	NP_001333021|NP_001333020|NP_001056	O43318	-	NP_663306|NP_003179|NP_663304|NP_663305
683482	7132	8737	112986	114274	-	-	TNFRSF1A	RIPK1	CD120a|FPF|MS5|TBP1|TNF-R|TNF-R-I|TNF-R55|TNFAR|TNFR1|TNFR1-d2|TNFR55|TNFR60|p55|p55-R|p60	RIP|RIP1	Affinity Capture-Western	physical	PUBMED:21331078	Low Throughput	BIOGRID	P19438	-	NP_001333021|NP_001333020|NP_001056	Q13546	A0A024QZU0	NP_003795|NP_001303990
683484	7132	3551	112986	109767	-	-	TNFRSF1A	IKBKB	CD120a|FPF|MS5|TBP1|TNF-R|TNF-R-I|TNF-R55|TNFAR|TNFR1|TNFR1-d2|TNFR55|TNFR60|p55|p55-R|p60	IKK-beta|IKK2|IKKB|IMD15|NFKBIKB	Affinity Capture-Western	physical	PUBMED:21331078	Low Throughput	BIOGRID	P19438	-	NP_001333021|NP_001333020|NP_001056	O14920	-	NP_001547|NP_001177649|NP_001229707
685188	7132	8737	112986	114274	-	-	TNFRSF1A	RIPK1	CD120a|FPF|MS5|TBP1|TNF-R|TNF-R-I|TNF-R55|TNFAR|TNFR1|TNFR1-d2|TNFR55|TNFR60|p55|p55-R|p60	RIP|RIP1	Affinity Capture-Western	physical	PUBMED:16115877	Low Throughput	BIOGRID	P19438	-	NP_001333021|NP_001333020|NP_001056	Q13546	A0A024QZU0	NP_003795|NP_001303990
685190	7132	6885	112986	112748	-	RP1-154G14.1	TNFRSF1A	MAP3K7	CD120a|FPF|MS5|TBP1|TNF-R|TNF-R-I|TNF-R55|TNFAR|TNFR1|TNFR1-d2|TNFR55|TNFR60|p55|p55-R|p60	MEKK7|TAK1|TGF1a	Affinity Capture-Western	physical	PUBMED:16115877	Low Throughput	BIOGRID	P19438	-	NP_001333021|NP_001333020|NP_001056	O43318	-	NP_663306|NP_003179|NP_663304|NP_663305
692879	7132	8737	112986	114274	-	-	TNFRSF1A	RIPK1	CD120a|FPF|MS5|TBP1|TNF-R|TNF-R-I|TNF-R55|TNFAR|TNFR1|TNFR1-d2|TNFR55|TNFR60|p55|p55-R|p60	RIP|RIP1	Affinity Capture-Western	physical	PUBMED:22848449	Low Throughput	BIOGRID	P19438	-	NP_001333021|NP_001333020|NP_001056	Q13546	A0A024QZU0	NP_003795|NP_001303990
693350	7132	25999	112986	117475	-	-	TNFRSF1A	CLIP3	CD120a|FPF|MS5|TBP1|TNF-R|TNF-R-I|TNF-R55|TNFAR|TNFR1|TNFR1-d2|TNFR55|TNFR60|p55|p55-R|p60	CLIPR-59|CLIPR59|RSNL1	Affinity Capture-Western	physical	PUBMED:22297296	Low Throughput	BIOGRID	P19438	-	NP_001333021|NP_001333020|NP_001056	Q96DZ5	-	NP_056341|NP_001186499
693351	7132	8717	112986	114257	-	-	TNFRSF1A	TRADD	CD120a|FPF|MS5|TBP1|TNF-R|TNF-R-I|TNF-R55|TNFAR|TNFR1|TNFR1-d2|TNFR55|TNFR60|p55|p55-R|p60	Hs.89862	Affinity Capture-Western	physical	PUBMED:22297296	Low Throughput	BIOGRID	P19438	-	NP_001333021|NP_001333020|NP_001056	Q15628	-	NP_003780|NP_001310481
696920	7132	7187	112986	113039	-	-	TNFRSF1A	TRAF3	CD120a|FPF|MS5|TBP1|TNF-R|TNF-R-I|TNF-R55|TNFAR|TNFR1|TNFR1-d2|TNFR55|TNFR60|p55|p55-R|p60	CAP-1|CAP1|CD40bp|CRAF1|IIAE5|LAP1	Reconstituted Complex	physical	PUBMED:7859281	Low Throughput	BIOGRID	P19438	-	NP_001333021|NP_001333020|NP_001056	Q13114	A6NHG8	NP_663777|NP_003291|NP_001186356|NP_663778
696922	7132	7185	112986	113037	-	-	TNFRSF1A	TRAF1	CD120a|FPF|MS5|TBP1|TNF-R|TNF-R-I|TNF-R55|TNFAR|TNFR1|TNFR1-d2|TNFR55|TNFR60|p55|p55-R|p60	EBI6|MGC:10353	Reconstituted Complex	physical	PUBMED:7859281	Low Throughput	BIOGRID	P19438	-	NP_001333021|NP_001333020|NP_001056	Q13077	-	NP_005649|NP_001177876|NP_001177874
696974	7132	7186	112986	113038	-	-	TNFRSF1A	TRAF2	CD120a|FPF|MS5|TBP1|TNF-R|TNF-R-I|TNF-R55|TNFAR|TNFR1|TNFR1-d2|TNFR55|TNFR60|p55|p55-R|p60	MGC:45012|TRAP|TRAP3	Affinity Capture-Western	physical	PUBMED:11821416	Low Throughput	BIOGRID	P19438	-	NP_001333021|NP_001333020|NP_001056	Q12933	A0A024R8H5	NP_066961
696975	7132	8717	112986	114257	-	-	TNFRSF1A	TRADD	CD120a|FPF|MS5|TBP1|TNF-R|TNF-R-I|TNF-R55|TNFAR|TNFR1|TNFR1-d2|TNFR55|TNFR60|p55|p55-R|p60	Hs.89862	Affinity Capture-Western	physical	PUBMED:11821416	Low Throughput	BIOGRID	P19438	-	NP_001333021|NP_001333020|NP_001056	Q15628	-	NP_003780|NP_001310481
696976	7132	951475	112986	1205534	-	HCVgp1	TNFRSF1A	HCVgp1	CD120a|FPF|MS5|TBP1|TNF-R|TNF-R-I|TNF-R55|TNFAR|TNFR1|TNFR1-d2|TNFR55|TNFR60|p55|p55-R|p60	-	Affinity Capture-Western	physical	PUBMED:11821416	Low Throughput	BIOGRID	P19438	-	NP_001333021|NP_001333020|NP_001056	-	-	NP_671491
696977	7132	3551	112986	109767	-	-	TNFRSF1A	IKBKB	CD120a|FPF|MS5|TBP1|TNF-R|TNF-R-I|TNF-R55|TNFAR|TNFR1|TNFR1-d2|TNFR55|TNFR60|p55|p55-R|p60	IKK-beta|IKK2|IKKB|IMD15|NFKBIKB	Affinity Capture-Western	physical	PUBMED:11821416	Low Throughput	BIOGRID	P19438	-	NP_001333021|NP_001333020|NP_001056	O14920	-	NP_001547|NP_001177649|NP_001229707
716027	7132	7220	112986	113071	-	-	TNFRSF1A	TRPC1	CD120a|FPF|MS5|TBP1|TNF-R|TNF-R-I|TNF-R55|TNFAR|TNFR1|TNFR1-d2|TNFR55|TNFR60|p55|p55-R|p60	HTRP-1|TRP1	Affinity Capture-Western	physical	PUBMED:20458742	Low Throughput	BIOGRID	P19438	-	NP_001333021|NP_001333020|NP_001056	P48995	-	NP_003295|NP_001238774
716028	7132	7223	112986	113074	-	RP11-10M8.1	TNFRSF1A	TRPC4	CD120a|FPF|MS5|TBP1|TNF-R|TNF-R-I|TNF-R55|TNFAR|TNFR1|TNFR1-d2|TNFR55|TNFR60|p55|p55-R|p60	HTRP-4|HTRP4|TRP4	Affinity Capture-Western	physical	PUBMED:20458742	Low Throughput	BIOGRID	P19438	-	NP_001333021|NP_001333020|NP_001056	Q9UBN4	Q3KR50	NP_001129427|NP_001129428|NP_001129429|NP_057263|NP_003297|NP_001129430
716029	7132	7224	112986	113075	-	RP1-68D15.2	TNFRSF1A	TRPC5	CD120a|FPF|MS5|TBP1|TNF-R|TNF-R-I|TNF-R55|TNFAR|TNFR1|TNFR1-d2|TNFR55|TNFR60|p55|p55-R|p60	PPP1R159|TRP5	Affinity Capture-Western	physical	PUBMED:20458742	Low Throughput	BIOGRID	P19438	-	NP_001333021|NP_001333020|NP_001056	Q9UL62	-	NP_036603
716225	7132	7186	112986	113038	-	-	TNFRSF1A	TRAF2	CD120a|FPF|MS5|TBP1|TNF-R|TNF-R-I|TNF-R55|TNFAR|TNFR1|TNFR1-d2|TNFR55|TNFR60|p55|p55-R|p60	MGC:45012|TRAP|TRAP3	Affinity Capture-Western	physical	PUBMED:20333651	Low Throughput	BIOGRID	P19438	-	NP_001333021|NP_001333020|NP_001056	Q12933	A0A024R8H5	NP_066961
716353	7132	8717	112986	114257	-	-	TNFRSF1A	TRADD	CD120a|FPF|MS5|TBP1|TNF-R|TNF-R-I|TNF-R55|TNFAR|TNFR1|TNFR1-d2|TNFR55|TNFR60|p55|p55-R|p60	Hs.89862	Affinity Capture-Western	physical	PUBMED:21724995	Low Throughput	BIOGRID	P19438	-	NP_001333021|NP_001333020|NP_001056	Q15628	-	NP_003780|NP_001310481
716928	7132	1147	112986	107569	-	-	TNFRSF1A	CHUK	CD120a|FPF|MS5|TBP1|TNF-R|TNF-R-I|TNF-R55|TNFAR|TNFR1|TNFR1-d2|TNFR55|TNFR60|p55|p55-R|p60	IKBKA|IKK-alpha|IKK1|IKKA|NFKBIKA|TCF16	Affinity Capture-Western	physical	PUBMED:21724995	Low Throughput	BIOGRID	P19438	-	NP_001333021|NP_001333020|NP_001056	O15111	-	NP_001269|NP_001307857
716929	7132	3551	112986	109767	-	-	TNFRSF1A	IKBKB	CD120a|FPF|MS5|TBP1|TNF-R|TNF-R-I|TNF-R55|TNFAR|TNFR1|TNFR1-d2|TNFR55|TNFR60|p55|p55-R|p60	IKK-beta|IKK2|IKKB|IMD15|NFKBIKB	Affinity Capture-Western	physical	PUBMED:21724995	Low Throughput	BIOGRID	P19438	-	NP_001333021|NP_001333020|NP_001056	O14920	-	NP_001547|NP_001177649|NP_001229707
716930	7132	3551	112986	109767	-	-	TNFRSF1A	IKBKB	CD120a|FPF|MS5|TBP1|TNF-R|TNF-R-I|TNF-R55|TNFAR|TNFR1|TNFR1-d2|TNFR55|TNFR60|p55|p55-R|p60	IKK-beta|IKK2|IKKB|IMD15|NFKBIKB	Reconstituted Complex	physical	PUBMED:21724995	Low Throughput	BIOGRID	P19438	-	NP_001333021|NP_001333020|NP_001056	O14920	-	NP_001547|NP_001177649|NP_001229707
717169	7132	2885	112986	109142	-	-	TNFRSF1A	GRB2	CD120a|FPF|MS5|TBP1|TNF-R|TNF-R-I|TNF-R55|TNFAR|TNFR1|TNFR1-d2|TNFR55|TNFR60|p55|p55-R|p60	ASH|EGFRBP-GRB2|Grb3-3|MST084|MSTP084|NCKAP2	Affinity Capture-Western	physical	PUBMED:19289468	Low Throughput	BIOGRID	P19438	-	NP_001333021|NP_001333020|NP_001056	P62993	B0LPF3	NP_002077|NP_987102
717170	7132	6654	112986	112537	-	-	TNFRSF1A	SOS1	CD120a|FPF|MS5|TBP1|TNF-R|TNF-R-I|TNF-R55|TNFAR|TNFR1|TNFR1-d2|TNFR55|TNFR60|p55|p55-R|p60	GF1|GGF1|GINGF|HGF|NS4	Affinity Capture-Western	physical	PUBMED:19289468	Low Throughput	BIOGRID	P19438	-	NP_001333021|NP_001333020|NP_001056	Q07889	G5E9C8	NP_005624
718005	7132	8717	112986	114257	-	-	TNFRSF1A	TRADD	CD120a|FPF|MS5|TBP1|TNF-R|TNF-R-I|TNF-R55|TNFAR|TNFR1|TNFR1-d2|TNFR55|TNFR60|p55|p55-R|p60	Hs.89862	Two-hybrid	physical	PUBMED:7758105	Low Throughput	BIOGRID	P19438	-	NP_001333021|NP_001333020|NP_001056	Q15628	-	NP_003780|NP_001310481
718016	7132	7186	112986	113038	-	-	TNFRSF1A	TRAF2	CD120a|FPF|MS5|TBP1|TNF-R|TNF-R-I|TNF-R55|TNFAR|TNFR1|TNFR1-d2|TNFR55|TNFR60|p55|p55-R|p60	MGC:45012|TRAP|TRAP3	Affinity Capture-Western	physical	PUBMED:15743837	Low Throughput	BIOGRID	P19438	-	NP_001333021|NP_001333020|NP_001056	Q12933	A0A024R8H5	NP_066961
718895	7132	8717	112986	114257	-	-	TNFRSF1A	TRADD	CD120a|FPF|MS5|TBP1|TNF-R|TNF-R-I|TNF-R55|TNFAR|TNFR1|TNFR1-d2|TNFR55|TNFR60|p55|p55-R|p60	Hs.89862	Affinity Capture-Western	physical	PUBMED:11035039	Low Throughput	BIOGRID	P19438	-	NP_001333021|NP_001333020|NP_001056	Q15628	-	NP_003780|NP_001310481
718898	7132	8772	112986	114302	-	GIG3	TNFRSF1A	FADD	CD120a|FPF|MS5|TBP1|TNF-R|TNF-R-I|TNF-R55|TNFAR|TNFR1|TNFR1-d2|TNFR55|TNFR60|p55|p55-R|p60	MORT1	Affinity Capture-Western	physical	PUBMED:11035039	Low Throughput	BIOGRID	P19438	-	NP_001333021|NP_001333020|NP_001056	Q13158	-	NP_003815
718901	7132	22029	112986	204302	-	RP23-9N11.6	TNFRSF1A	Traf1	CD120a|FPF|MS5|TBP1|TNF-R|TNF-R-I|TNF-R55|TNFAR|TNFR1|TNFR1-d2|TNFR55|TNFR60|p55|p55-R|p60	4732496E14Rik	Affinity Capture-Western	physical	PUBMED:11035039	Low Throughput	BIOGRID	P19438	-	NP_001333021|NP_001333020|NP_001056	P39428	-	NP_033447
719531	7132	153090	112986	127478	-	RP11-298A17.1	TNFRSF1A	DAB2IP	CD120a|FPF|MS5|TBP1|TNF-R|TNF-R-I|TNF-R55|TNFAR|TNFR1|TNFR1-d2|TNFR55|TNFR60|p55|p55-R|p60	AF9Q34|AIP-1|AIP1|DIP1/2	Affinity Capture-Western	physical	PUBMED:15310755	Low Throughput	BIOGRID	P19438	-	NP_001333021|NP_001333020|NP_001056	Q5VWQ8	-	NP_619723|NP_115941
721289	7132	1616	112986	107985	-	DADB-159G18.9	TNFRSF1A	DAXX	CD120a|FPF|MS5|TBP1|TNF-R|TNF-R-I|TNF-R55|TNFAR|TNFR1|TNFR1-d2|TNFR55|TNFR60|p55|p55-R|p60	BING2|DAP6|EAP1	Two-hybrid	physical	PUBMED:9215629	Low Throughput	BIOGRID	P19438	-	NP_001333021|NP_001333020|NP_001056	Q9UER7	Q53F85|A0A024RCS3|B4E1C1	NP_001135441|NP_001341|NP_001241646|NP_001135442
721292	7132	1616	112986	107985	-	DADB-159G18.9	TNFRSF1A	DAXX	CD120a|FPF|MS5|TBP1|TNF-R|TNF-R-I|TNF-R55|TNFAR|TNFR1|TNFR1-d2|TNFR55|TNFR60|p55|p55-R|p60	BING2|DAP6|EAP1	Reconstituted Complex	physical	PUBMED:9215629	Low Throughput	BIOGRID	P19438	-	NP_001333021|NP_001333020|NP_001056	Q9UER7	Q53F85|A0A024RCS3|B4E1C1	NP_001135441|NP_001341|NP_001241646|NP_001135442
823033	7132	6885	112986	112748	-	RP1-154G14.1	TNFRSF1A	MAP3K7	CD120a|FPF|MS5|TBP1|TNF-R|TNF-R-I|TNF-R55|TNFAR|TNFR1|TNFR1-d2|TNFR55|TNFR60|p55|p55-R|p60	MEKK7|TAK1|TGF1a	Affinity Capture-Western	physical	PUBMED:16260783	Low Throughput	BIOGRID	P19438	-	NP_001333021|NP_001333020|NP_001056	O43318	-	NP_663306|NP_003179|NP_663304|NP_663305
824577	7132	5579	112986	111565	-	-	TNFRSF1A	PRKCB	CD120a|FPF|MS5|TBP1|TNF-R|TNF-R-I|TNF-R55|TNFAR|TNFR1|TNFR1-d2|TNFR55|TNFR60|p55|p55-R|p60	PKC-beta|PKCB|PRKCB1|PRKCB2	Affinity Capture-Western	physical	PUBMED:11078718	Low Throughput	BIOGRID	P19438	-	NP_001333021|NP_001333020|NP_001056	P05771	-	NP_997700|NP_002729
824579	7132	5580	112986	111566	-	-	TNFRSF1A	PRKCD	CD120a|FPF|MS5|TBP1|TNF-R|TNF-R-I|TNF-R55|TNFAR|TNFR1|TNFR1-d2|TNFR55|TNFR60|p55|p55-R|p60	ALPS3|CVID9|MAY1|PKCD|nPKC-delta	Affinity Capture-Western	physical	PUBMED:11078718	Low Throughput	BIOGRID	P19438	-	NP_001333021|NP_001333020|NP_001056	Q05655	A0A024R328	NP_997704|NP_001303256|NP_006245
827362	7132	8737	112986	114274	-	-	TNFRSF1A	RIPK1	CD120a|FPF|MS5|TBP1|TNF-R|TNF-R-I|TNF-R55|TNFAR|TNFR1|TNFR1-d2|TNFR55|TNFR60|p55|p55-R|p60	RIP|RIP1	Affinity Capture-Western	physical	PUBMED:16611992	Low Throughput	BIOGRID	P19438	-	NP_001333021|NP_001333020|NP_001056	Q13546	A0A024QZU0	NP_003795|NP_001303990
827363	7132	8717	112986	114257	-	-	TNFRSF1A	TRADD	CD120a|FPF|MS5|TBP1|TNF-R|TNF-R-I|TNF-R55|TNFAR|TNFR1|TNFR1-d2|TNFR55|TNFR60|p55|p55-R|p60	Hs.89862	Affinity Capture-Western	physical	PUBMED:16611992	Low Throughput	BIOGRID	P19438	-	NP_001333021|NP_001333020|NP_001056	Q15628	-	NP_003780|NP_001310481
827364	7132	7186	112986	113038	-	-	TNFRSF1A	TRAF2	CD120a|FPF|MS5|TBP1|TNF-R|TNF-R-I|TNF-R55|TNFAR|TNFR1|TNFR1-d2|TNFR55|TNFR60|p55|p55-R|p60	MGC:45012|TRAP|TRAP3	Affinity Capture-Western	physical	PUBMED:16611992	Low Throughput	BIOGRID	P19438	-	NP_001333021|NP_001333020|NP_001056	Q12933	A0A024R8H5	NP_066961
827365	7132	8772	112986	114302	-	GIG3	TNFRSF1A	FADD	CD120a|FPF|MS5|TBP1|TNF-R|TNF-R-I|TNF-R55|TNFAR|TNFR1|TNFR1-d2|TNFR55|TNFR60|p55|p55-R|p60	MORT1	Affinity Capture-Western	physical	PUBMED:16611992	Low Throughput	BIOGRID	P19438	-	NP_001333021|NP_001333020|NP_001056	Q13158	-	NP_003815
832525	7132	329	112986	106826	-	-	TNFRSF1A	BIRC2	CD120a|FPF|MS5|TBP1|TNF-R|TNF-R-I|TNF-R55|TNFAR|TNFR1|TNFR1-d2|TNFR55|TNFR60|p55|p55-R|p60	API1|HIAP2|Hiap-2|MIHB|RNF48|c-IAP1|cIAP1	Affinity Capture-Western	physical	PUBMED:18022363	Low Throughput	BIOGRID	P19438	-	NP_001333021|NP_001333020|NP_001056	Q13490	-	NP_001243092|NP_001157|NP_001243095
832526	7132	8737	112986	114274	-	-	TNFRSF1A	RIPK1	CD120a|FPF|MS5|TBP1|TNF-R|TNF-R-I|TNF-R55|TNFAR|TNFR1|TNFR1-d2|TNFR55|TNFR60|p55|p55-R|p60	RIP|RIP1	Affinity Capture-Western	physical	PUBMED:18022363	Low Throughput	BIOGRID	P19438	-	NP_001333021|NP_001333020|NP_001056	Q13546	A0A024QZU0	NP_003795|NP_001303990
832527	7132	7186	112986	113038	-	-	TNFRSF1A	TRAF2	CD120a|FPF|MS5|TBP1|TNF-R|TNF-R-I|TNF-R55|TNFAR|TNFR1|TNFR1-d2|TNFR55|TNFR60|p55|p55-R|p60	MGC:45012|TRAP|TRAP3	Affinity Capture-Western	physical	PUBMED:18022363	Low Throughput	BIOGRID	P19438	-	NP_001333021|NP_001333020|NP_001056	Q12933	A0A024R8H5	NP_066961
856675	7132	3717	112986	109920	-	-	TNFRSF1A	JAK2	CD120a|FPF|MS5|TBP1|TNF-R|TNF-R-I|TNF-R55|TNFAR|TNFR1|TNFR1-d2|TNFR55|TNFR60|p55|p55-R|p60	JTK10|THCYT3	Affinity Capture-Western	physical	PUBMED:18606683	Low Throughput	BIOGRID	P19438	-	NP_001333021|NP_001333020|NP_001056	O60674	-	NP_001309123|NP_001309133|NP_004963|NP_001309125|NP_001309124
856676	7132	6714	112986	112592	-	RP5-823N20.1	TNFRSF1A	SRC	CD120a|FPF|MS5|TBP1|TNF-R|TNF-R-I|TNF-R55|TNFAR|TNFR1|TNFR1-d2|TNFR55|TNFR60|p55|p55-R|p60	ASV|SRC1|c-SRC|p60-Src	Affinity Capture-Western	physical	PUBMED:18606683	Low Throughput	BIOGRID	P19438	-	NP_001333021|NP_001333020|NP_001056	P12931	-	NP_938033|NP_005408
856678	7132	5295	112986	111313	-	-	TNFRSF1A	PIK3R1	CD120a|FPF|MS5|TBP1|TNF-R|TNF-R-I|TNF-R55|TNFAR|TNFR1|TNFR1-d2|TNFR55|TNFR60|p55|p55-R|p60	AGM7|GRB1|IMD36|p85|p85-ALPHA	Affinity Capture-Western	physical	PUBMED:18606683	Low Throughput	BIOGRID	P19438	-	NP_001333021|NP_001333020|NP_001056	P27986	-	NP_852665|NP_852664|NP_001229395|NP_852556
856679	7132	10657	112986	115900	-	-	TNFRSF1A	KHDRBS1	CD120a|FPF|MS5|TBP1|TNF-R|TNF-R-I|TNF-R55|TNFAR|TNFR1|TNFR1-d2|TNFR55|TNFR60|p55|p55-R|p60	Sam68|p62|p68	Affinity Capture-Western	physical	PUBMED:18606683	Low Throughput	BIOGRID	P19438	-	NP_001333021|NP_001333020|NP_001056	Q07666	-	NP_006550|NP_001258807
858496	7132	6885	112986	112748	-	RP1-154G14.1	TNFRSF1A	MAP3K7	CD120a|FPF|MS5|TBP1|TNF-R|TNF-R-I|TNF-R55|TNFAR|TNFR1|TNFR1-d2|TNFR55|TNFR60|p55|p55-R|p60	MEKK7|TAK1|TGF1a	Affinity Capture-Western	physical	PUBMED:18949366	Low Throughput	BIOGRID	P19438	-	NP_001333021|NP_001333020|NP_001056	O43318	-	NP_663306|NP_003179|NP_663304|NP_663305
858497	7132	3551	112986	109767	-	-	TNFRSF1A	IKBKB	CD120a|FPF|MS5|TBP1|TNF-R|TNF-R-I|TNF-R55|TNFAR|TNFR1|TNFR1-d2|TNFR55|TNFR60|p55|p55-R|p60	IKK-beta|IKK2|IKKB|IMD15|NFKBIKB	Affinity Capture-Western	physical	PUBMED:18949366	Low Throughput	BIOGRID	P19438	-	NP_001333021|NP_001333020|NP_001056	O14920	-	NP_001547|NP_001177649|NP_001229707
858498	7132	1147	112986	107569	-	-	TNFRSF1A	CHUK	CD120a|FPF|MS5|TBP1|TNF-R|TNF-R-I|TNF-R55|TNFAR|TNFR1|TNFR1-d2|TNFR55|TNFR60|p55|p55-R|p60	IKBKA|IKK-alpha|IKK1|IKKA|NFKBIKA|TCF16	Affinity Capture-Western	physical	PUBMED:18949366	Low Throughput	BIOGRID	P19438	-	NP_001333021|NP_001333020|NP_001056	O15111	-	NP_001269|NP_001307857
858499	7132	5499	112986	111493	-	-	TNFRSF1A	PPP1CA	CD120a|FPF|MS5|TBP1|TNF-R|TNF-R-I|TNF-R55|TNFAR|TNFR1|TNFR1-d2|TNFR55|TNFR60|p55|p55-R|p60	PP-1A|PP1A|PP1alpha|PPP1A	Affinity Capture-Western	physical	PUBMED:18949366	Low Throughput	BIOGRID	P19438	-	NP_001333021|NP_001333020|NP_001056	P62136	-	NP_001008709|NP_996756|NP_002699
858500	7132	8737	112986	114274	-	-	TNFRSF1A	RIPK1	CD120a|FPF|MS5|TBP1|TNF-R|TNF-R-I|TNF-R55|TNFAR|TNFR1|TNFR1-d2|TNFR55|TNFR60|p55|p55-R|p60	RIP|RIP1	Affinity Capture-Western	physical	PUBMED:18949366	Low Throughput	BIOGRID	P19438	-	NP_001333021|NP_001333020|NP_001056	Q13546	A0A024QZU0	NP_003795|NP_001303990
860256	7132	7124	112986	112979	-	DADB-70P7.1	TNFRSF1A	TNF	CD120a|FPF|MS5|TBP1|TNF-R|TNF-R-I|TNF-R55|TNFAR|TNFR1|TNFR1-d2|TNFR55|TNFR60|p55|p55-R|p60	DIF|TNF-alpha|TNFA|TNFSF2	Far Western	physical	PUBMED:2170559	Low Throughput	BIOGRID	P19438	-	NP_001333021|NP_001333020|NP_001056	P01375	Q5STB3	NP_000585
884980	7132	7124	112986	112979	-	DADB-70P7.1	TNFRSF1A	TNF	CD120a|FPF|MS5|TBP1|TNF-R|TNF-R-I|TNF-R55|TNFAR|TNFR1|TNFR1-d2|TNFR55|TNFR60|p55|p55-R|p60	DIF|TNF-alpha|TNFA|TNFSF2	Reconstituted Complex	physical	PUBMED:8288897	Low Throughput	BIOGRID	P19438	-	NP_001333021|NP_001333020|NP_001056	P01375	Q5STB3	NP_000585
884981	7132	4049	112986	110227	-	DAMA-25N12.13-004	TNFRSF1A	LTA	CD120a|FPF|MS5|TBP1|TNF-R|TNF-R-I|TNF-R55|TNFAR|TNFR1|TNFR1-d2|TNFR55|TNFR60|p55|p55-R|p60	LT|TNFB|TNFSF1	Reconstituted Complex	physical	PUBMED:8288897	Low Throughput	BIOGRID	P19438	-	NP_001333021|NP_001333020|NP_001056	P01374	Q5STV3	NP_000586|NP_001153212
894179	7132	7132	112986	112986	-	-	TNFRSF1A	TNFRSF1A	CD120a|FPF|MS5|TBP1|TNF-R|TNF-R-I|TNF-R55|TNFAR|TNFR1|TNFR1-d2|TNFR55|TNFR60|p55|p55-R|p60	CD120a|FPF|MS5|TBP1|TNF-R|TNF-R-I|TNF-R55|TNFAR|TNFR1|TNFR1-d2|TNFR55|TNFR60|p55|p55-R|p60	Two-hybrid	physical	PUBMED:21988832	High Throughput	BIOGRID	P19438	-	NP_001333021|NP_001333020|NP_001056	P19438	-	NP_001333021|NP_001333020|NP_001056
894719	7132	29979	112986	119007	-	-	TNFRSF1A	UBQLN1	CD120a|FPF|MS5|TBP1|TNF-R|TNF-R-I|TNF-R55|TNFAR|TNFR1|TNFR1-d2|TNFR55|TNFR60|p55|p55-R|p60	DA41|DSK2|PLIC-1|UBQN|XDRP1	Two-hybrid	physical	PUBMED:21988832	High Throughput	BIOGRID	P19438	-	NP_001333021|NP_001333020|NP_001056	Q9UMX0	A0A024R258|A0A024R284	NP_444295|NP_038466
914452	7132	8717	112986	114257	-	-	TNFRSF1A	TRADD	CD120a|FPF|MS5|TBP1|TNF-R|TNF-R-I|TNF-R55|TNFAR|TNFR1|TNFR1-d2|TNFR55|TNFR60|p55|p55-R|p60	Hs.89862	Affinity Capture-Western	physical	PUBMED:24130170	Low Throughput	BIOGRID	P19438	-	NP_001333021|NP_001333020|NP_001056	Q15628	-	NP_003780|NP_001310481
914453	7132	8737	112986	114274	-	-	TNFRSF1A	RIPK1	CD120a|FPF|MS5|TBP1|TNF-R|TNF-R-I|TNF-R55|TNFAR|TNFR1|TNFR1-d2|TNFR55|TNFR60|p55|p55-R|p60	RIP|RIP1	Affinity Capture-Western	physical	PUBMED:24130170	Low Throughput	BIOGRID	P19438	-	NP_001333021|NP_001333020|NP_001056	Q13546	A0A024QZU0	NP_003795|NP_001303990
942379	7132	7186	112986	113038	-	-	TNFRSF1A	TRAF2	CD120a|FPF|MS5|TBP1|TNF-R|TNF-R-I|TNF-R55|TNFAR|TNFR1|TNFR1-d2|TNFR55|TNFR60|p55|p55-R|p60	MGC:45012|TRAP|TRAP3	Affinity Capture-Western	physical	PUBMED:24735611	Low Throughput	BIOGRID	P19438	-	NP_001333021|NP_001333020|NP_001056	Q12933	A0A024R8H5	NP_066961
957485	7132	9025	112986	114492	-	-	TNFRSF1A	RNF8	CD120a|FPF|MS5|TBP1|TNF-R|TNF-R-I|TNF-R55|TNFAR|TNFR1|TNFR1-d2|TNFR55|TNFR60|p55|p55-R|p60	hRNF8	Affinity Capture-Western	physical	PUBMED:24980434	Low Throughput	BIOGRID	P19438	-	NP_001333021|NP_001333020|NP_001056	O76064	-	NP_898901|NP_003949
1032622	7132	8737	112986	114274	-	-	TNFRSF1A	RIPK1	CD120a|FPF|MS5|TBP1|TNF-R|TNF-R-I|TNF-R55|TNFAR|TNFR1|TNFR1-d2|TNFR55|TNFR60|p55|p55-R|p60	RIP|RIP1	Affinity Capture-Western	physical	PUBMED:15258597	Low Throughput	BIOGRID	P19438	-	NP_001333021|NP_001333020|NP_001056	Q13546	A0A024QZU0	NP_003795|NP_001303990
1035259	7132	8737	112986	114274	-	-	TNFRSF1A	RIPK1	CD120a|FPF|MS5|TBP1|TNF-R|TNF-R-I|TNF-R55|TNFAR|TNFR1|TNFR1-d2|TNFR55|TNFR60|p55|p55-R|p60	RIP|RIP1	Affinity Capture-Western	physical	PUBMED:18450452	Low Throughput	BIOGRID	P19438	-	NP_001333021|NP_001333020|NP_001056	Q13546	A0A024QZU0	NP_003795|NP_001303990
1415241	7132	8439	112986	114019	-	-	TNFRSF1A	NSMAF	CD120a|FPF|MS5|TBP1|TNF-R|TNF-R-I|TNF-R55|TNFAR|TNFR1|TNFR1-d2|TNFR55|TNFR60|p55|p55-R|p60	FAN	Affinity Capture-Western	physical	PUBMED:10187805	Low Throughput	BIOGRID	P19438	-	NP_001333021|NP_001333020|NP_001056	Q92636	-	NP_003571|NP_001138244
1416638	7132	329	112986	106826	-	-	TNFRSF1A	BIRC2	CD120a|FPF|MS5|TBP1|TNF-R|TNF-R-I|TNF-R55|TNFAR|TNFR1|TNFR1-d2|TNFR55|TNFR60|p55|p55-R|p60	API1|HIAP2|Hiap-2|MIHB|RNF48|c-IAP1|cIAP1	Affinity Capture-Western	physical	PUBMED:25681446	Low Throughput	BIOGRID	P19438	-	NP_001333021|NP_001333020|NP_001056	Q13490	-	NP_001243092|NP_001157|NP_001243095
1416639	7132	8737	112986	114274	-	-	TNFRSF1A	RIPK1	CD120a|FPF|MS5|TBP1|TNF-R|TNF-R-I|TNF-R55|TNFAR|TNFR1|TNFR1-d2|TNFR55|TNFR60|p55|p55-R|p60	RIP|RIP1	Affinity Capture-Western	physical	PUBMED:25681446	Low Throughput	BIOGRID	P19438	-	NP_001333021|NP_001333020|NP_001056	Q13546	A0A024QZU0	NP_003795|NP_001303990
1417127	7132	8717	112986	114257	-	-	TNFRSF1A	TRADD	CD120a|FPF|MS5|TBP1|TNF-R|TNF-R-I|TNF-R55|TNFAR|TNFR1|TNFR1-d2|TNFR55|TNFR60|p55|p55-R|p60	Hs.89862	Affinity Capture-Western	physical	PUBMED:15310755	Low Throughput	BIOGRID	P19438	-	NP_001333021|NP_001333020|NP_001056	Q15628	-	NP_003780|NP_001310481
1505016	7132	7124	112986	112979	-	DADB-70P7.1	TNFRSF1A	TNF	CD120a|FPF|MS5|TBP1|TNF-R|TNF-R-I|TNF-R55|TNFAR|TNFR1|TNFR1-d2|TNFR55|TNFR60|p55|p55-R|p60	DIF|TNF-alpha|TNFA|TNFSF2	Co-localization	physical	PUBMED:25241761	High Throughput	BIOGRID	P19438	-	NP_001333021|NP_001333020|NP_001056	P01375	Q5STB3	NP_000585
1505017	7132	7186	112986	113038	-	-	TNFRSF1A	TRAF2	CD120a|FPF|MS5|TBP1|TNF-R|TNF-R-I|TNF-R55|TNFAR|TNFR1|TNFR1-d2|TNFR55|TNFR60|p55|p55-R|p60	MGC:45012|TRAP|TRAP3	Co-localization	physical	PUBMED:25241761	High Throughput	BIOGRID	P19438	-	NP_001333021|NP_001333020|NP_001056	Q12933	A0A024R8H5	NP_066961
1505018	7132	3551	112986	109767	-	-	TNFRSF1A	IKBKB	CD120a|FPF|MS5|TBP1|TNF-R|TNF-R-I|TNF-R55|TNFAR|TNFR1|TNFR1-d2|TNFR55|TNFR60|p55|p55-R|p60	IKK-beta|IKK2|IKKB|IMD15|NFKBIKB	Co-localization	physical	PUBMED:25241761	High Throughput	BIOGRID	P19438	-	NP_001333021|NP_001333020|NP_001056	O14920	-	NP_001547|NP_001177649|NP_001229707
1507979	7132	7189	112986	113041	-	-	TNFRSF1A	TRAF6	CD120a|FPF|MS5|TBP1|TNF-R|TNF-R-I|TNF-R55|TNFAR|TNFR1|TNFR1-d2|TNFR55|TNFR60|p55|p55-R|p60	MGC:3310|RNF85	Affinity Capture-Western	physical	PUBMED:24758719	Low Throughput	BIOGRID	P19438	-	NP_001333021|NP_001333020|NP_001056	Q9Y4K3	-	NP_004611|NP_665802
1507980	7132	8717	112986	114257	-	-	TNFRSF1A	TRADD	CD120a|FPF|MS5|TBP1|TNF-R|TNF-R-I|TNF-R55|TNFAR|TNFR1|TNFR1-d2|TNFR55|TNFR60|p55|p55-R|p60	Hs.89862	Affinity Capture-Western	physical	PUBMED:24758719	Low Throughput	BIOGRID	P19438	-	NP_001333021|NP_001333020|NP_001056	Q15628	-	NP_003780|NP_001310481
1507983	7132	8737	112986	114274	-	-	TNFRSF1A	RIPK1	CD120a|FPF|MS5|TBP1|TNF-R|TNF-R-I|TNF-R55|TNFAR|TNFR1|TNFR1-d2|TNFR55|TNFR60|p55|p55-R|p60	RIP|RIP1	Affinity Capture-Western	physical	PUBMED:24758719	Low Throughput	BIOGRID	P19438	-	NP_001333021|NP_001333020|NP_001056	Q13546	A0A024QZU0	NP_003795|NP_001303990
1508440	7132	6850	112986	112717	-	-	TNFRSF1A	SYK	CD120a|FPF|MS5|TBP1|TNF-R|TNF-R-I|TNF-R55|TNFAR|TNFR1|TNFR1-d2|TNFR55|TNFR60|p55|p55-R|p60	p72-Syk	Affinity Capture-Western	physical	PUBMED:26212014	Low Throughput	BIOGRID	P19438	-	NP_001333021|NP_001333020|NP_001056	P43405	A0A024R244|A0A024R273	NP_001167639|NP_001167638|NP_001128524|NP_003168
1508442	7132	7186	112986	113038	-	-	TNFRSF1A	TRAF2	CD120a|FPF|MS5|TBP1|TNF-R|TNF-R-I|TNF-R55|TNFAR|TNFR1|TNFR1-d2|TNFR55|TNFR60|p55|p55-R|p60	MGC:45012|TRAP|TRAP3	Affinity Capture-Western	physical	PUBMED:26212014	Low Throughput	BIOGRID	P19438	-	NP_001333021|NP_001333020|NP_001056	Q12933	A0A024R8H5	NP_066961
1512542	7132	7128	112986	112983	-	RP11-356I2.3	TNFRSF1A	TNFAIP3	CD120a|FPF|MS5|TBP1|TNF-R|TNF-R-I|TNF-R55|TNFAR|TNFR1|TNFR1-d2|TNFR55|TNFR60|p55|p55-R|p60	A20|OTUD7C|TNFA1P2	Affinity Capture-Western	physical	PUBMED:26802121	Low Throughput	BIOGRID	P19438	-	NP_001333021|NP_001333020|NP_001056	P21580	-	NP_001257437|NP_001257436|NP_006281
1512543	7132	8737	112986	114274	-	-	TNFRSF1A	RIPK1	CD120a|FPF|MS5|TBP1|TNF-R|TNF-R-I|TNF-R55|TNFAR|TNFR1|TNFR1-d2|TNFR55|TNFR60|p55|p55-R|p60	RIP|RIP1	Affinity Capture-Western	physical	PUBMED:26802121	Low Throughput	BIOGRID	P19438	-	NP_001333021|NP_001333020|NP_001056	Q13546	A0A024QZU0	NP_003795|NP_001303990
1522015	7132	8737	112986	114274	-	-	TNFRSF1A	RIPK1	CD120a|FPF|MS5|TBP1|TNF-R|TNF-R-I|TNF-R55|TNFAR|TNFR1|TNFR1-d2|TNFR55|TNFR60|p55|p55-R|p60	RIP|RIP1	Affinity Capture-Western	physical	PUBMED:25388546	Low Throughput	BIOGRID	P19438	-	NP_001333021|NP_001333020|NP_001056	Q13546	A0A024QZU0	NP_003795|NP_001303990
1522164	7132	8737	112986	114274	-	-	TNFRSF1A	RIPK1	CD120a|FPF|MS5|TBP1|TNF-R|TNF-R-I|TNF-R55|TNFAR|TNFR1|TNFR1-d2|TNFR55|TNFR60|p55|p55-R|p60	RIP|RIP1	Affinity Capture-Western	physical	PUBMED:24098568	Low Throughput	BIOGRID	P19438	-	NP_001333021|NP_001333020|NP_001056	Q13546	A0A024QZU0	NP_003795|NP_001303990
1522165	7132	7128	112986	112983	-	RP11-356I2.3	TNFRSF1A	TNFAIP3	CD120a|FPF|MS5|TBP1|TNF-R|TNF-R-I|TNF-R55|TNFAR|TNFR1|TNFR1-d2|TNFR55|TNFR60|p55|p55-R|p60	A20|OTUD7C|TNFA1P2	Affinity Capture-Western	physical	PUBMED:24098568	Low Throughput	BIOGRID	P19438	-	NP_001333021|NP_001333020|NP_001056	P21580	-	NP_001257437|NP_001257436|NP_006281
1522166	7132	1540	112986	107920	-	HSPC057	TNFRSF1A	CYLD	CD120a|FPF|MS5|TBP1|TNF-R|TNF-R-I|TNF-R55|TNFAR|TNFR1|TNFR1-d2|TNFR55|TNFR60|p55|p55-R|p60	BRSS|CDMT|CYLD1|CYLDI|EAC|MFT|MFT1|SBS|TEM|USPL2	Affinity Capture-Western	physical	PUBMED:24098568	Low Throughput	BIOGRID	P19438	-	NP_001333021|NP_001333020|NP_001056	Q9NQC7	A0A024R6T1	NP_001035877|NP_001035814|NP_056062
1528156	7132	5594	112986	111580	-	-	TNFRSF1A	MAPK1	CD120a|FPF|MS5|TBP1|TNF-R|TNF-R-I|TNF-R55|TNFAR|TNFR1|TNFR1-d2|TNFR55|TNFR60|p55|p55-R|p60	ERK|ERK-2|ERK2|ERT1|MAPK2|P42MAPK|PRKM1|PRKM2|p38|p40|p41|p41mapk|p42-MAPK	Reconstituted Complex	physical	PUBMED:19850087	Low Throughput	BIOGRID	P19438	-	NP_001333021|NP_001333020|NP_001056	P28482	Q1HBJ4|Q499G7	NP_002736|NP_620407
2208045	7132	8737	112986	114274	-	-	TNFRSF1A	RIPK1	CD120a|FPF|MS5|TBP1|TNF-R|TNF-R-I|TNF-R55|TNFAR|TNFR1|TNFR1-d2|TNFR55|TNFR60|p55|p55-R|p60	RIP|RIP1	Affinity Capture-Western	physical	PUBMED:27552911	Low Throughput	BIOGRID	P19438	-	NP_001333021|NP_001333020|NP_001056	Q13546	A0A024QZU0	NP_003795|NP_001303990
2208046	7132	1540	112986	107920	-	HSPC057	TNFRSF1A	CYLD	CD120a|FPF|MS5|TBP1|TNF-R|TNF-R-I|TNF-R55|TNFAR|TNFR1|TNFR1-d2|TNFR55|TNFR60|p55|p55-R|p60	BRSS|CDMT|CYLD1|CYLDI|EAC|MFT|MFT1|SBS|TEM|USPL2	Affinity Capture-Western	physical	PUBMED:27552911	Low Throughput	BIOGRID	P19438	-	NP_001333021|NP_001333020|NP_001056	Q9NQC7	A0A024R6T1	NP_001035877|NP_001035814|NP_056062
2208047	7132	8717	112986	114257	-	-	TNFRSF1A	TRADD	CD120a|FPF|MS5|TBP1|TNF-R|TNF-R-I|TNF-R55|TNFAR|TNFR1|TNFR1-d2|TNFR55|TNFR60|p55|p55-R|p60	Hs.89862	Affinity Capture-Western	physical	PUBMED:27552911	Low Throughput	BIOGRID	P19438	-	NP_001333021|NP_001333020|NP_001056	Q15628	-	NP_003780|NP_001310481
2208048	7132	8517	112986	114089	-	-	TNFRSF1A	IKBKG	CD120a|FPF|MS5|TBP1|TNF-R|TNF-R-I|TNF-R55|TNFAR|TNFR1|TNFR1-d2|TNFR55|TNFR60|p55|p55-R|p60	AMCBX1|FIP-3|FIP3|Fip3p|IKK-gamma|IMD33|IP|IP1|IP2|IPD2|NEMO|ZC2HC9	Affinity Capture-Western	physical	PUBMED:27552911	Low Throughput	BIOGRID	P19438	-	NP_001333021|NP_001333020|NP_001056	Q9Y6K9	A0A087X1B1	NP_003630|NP_001138727|NP_001308326|NP_001308325|NP_001093327|NP_001093326
2208049	7132	55072	112986	120389	-	-	TNFRSF1A	RNF31	CD120a|FPF|MS5|TBP1|TNF-R|TNF-R-I|TNF-R55|TNFAR|TNFR1|TNFR1-d2|TNFR55|TNFR60|p55|p55-R|p60	HOIP|ZIBRA	Affinity Capture-Western	physical	PUBMED:27552911	Low Throughput	BIOGRID	P19438	-	NP_001333021|NP_001333020|NP_001056	Q96EP0	-	NP_060469|NP_001297261
2208050	7132	10616	112986	115862	-	RP5-852M4.4	TNFRSF1A	RBCK1	CD120a|FPF|MS5|TBP1|TNF-R|TNF-R-I|TNF-R55|TNFAR|TNFR1|TNFR1-d2|TNFR55|TNFR60|p55|p55-R|p60	C20orf18|HOIL-1|HOIL1|PBMEI|RBCK2|RNF54|UBCE7IP3|XAP3|XAP4|ZRANB4	Affinity Capture-Western	physical	PUBMED:27552911	Low Throughput	BIOGRID	P19438	-	NP_001333021|NP_001333020|NP_001056	Q9BYM8	-	NP_001310885|NP_001310889|NP_001310887|NP_006453|NP_112506
2208051	7132	81858	112986	123608	-	PSEC0216	TNFRSF1A	SHARPIN	CD120a|FPF|MS5|TBP1|TNF-R|TNF-R-I|TNF-R55|TNFAR|TNFR1|TNFR1-d2|TNFR55|TNFR60|p55|p55-R|p60	SIPL1	Affinity Capture-Western	physical	PUBMED:27552911	Low Throughput	BIOGRID	P19438	-	NP_001333021|NP_001333020|NP_001056	Q9H0F6	Q6PJD5	NP_112236
2208052	7132	7316	112986	113164	-	-	TNFRSF1A	UBC	CD120a|FPF|MS5|TBP1|TNF-R|TNF-R-I|TNF-R55|TNFAR|TNFR1|TNFR1-d2|TNFR55|TNFR60|p55|p55-R|p60	HMG20	Affinity Capture-Western	physical	PUBMED:27552911	Low Throughput	BIOGRID	P19438	-	NP_001333021|NP_001333020|NP_001056	P0CG48	-	NP_066289
2208761	7132	8737	112986	114274	-	-	TNFRSF1A	RIPK1	CD120a|FPF|MS5|TBP1|TNF-R|TNF-R-I|TNF-R55|TNFAR|TNFR1|TNFR1-d2|TNFR55|TNFR60|p55|p55-R|p60	RIP|RIP1	Affinity Capture-Western	physical	PUBMED:27321185	Low Throughput	BIOGRID	P19438	-	NP_001333021|NP_001333020|NP_001056	Q13546	A0A024QZU0	NP_003795|NP_001303990
2208762	7132	7186	112986	113038	-	-	TNFRSF1A	TRAF2	CD120a|FPF|MS5|TBP1|TNF-R|TNF-R-I|TNF-R55|TNFAR|TNFR1|TNFR1-d2|TNFR55|TNFR60|p55|p55-R|p60	MGC:45012|TRAP|TRAP3	Affinity Capture-Western	physical	PUBMED:27321185	Low Throughput	BIOGRID	P19438	-	NP_001333021|NP_001333020|NP_001056	Q12933	A0A024R8H5	NP_066961
2217509	7132	8717	112986	114257	-	-	TNFRSF1A	TRADD	CD120a|FPF|MS5|TBP1|TNF-R|TNF-R-I|TNF-R55|TNFAR|TNFR1|TNFR1-d2|TNFR55|TNFR60|p55|p55-R|p60	Hs.89862	Affinity Capture-MS	physical	PUBMED:28514442	High Throughput	BIOGRID	P19438	-	NP_001333021|NP_001333020|NP_001056	Q15628	-	NP_003780|NP_001310481
2218562	7132	286205	112986	130333	-	-	TNFRSF1A	SCAI	CD120a|FPF|MS5|TBP1|TNF-R|TNF-R-I|TNF-R55|TNFAR|TNFR1|TNFR1-d2|TNFR55|TNFR60|p55|p55-R|p60	C9orf126|NET40	Affinity Capture-MS	physical	PUBMED:28514442	High Throughput	BIOGRID	P19438	-	NP_001333021|NP_001333020|NP_001056	Q8N9R8	-	NP_775961|NP_001138349
2220382	7132	26127	112986	117566	-	HSPC123	TNFRSF1A	FGFR1OP2	CD120a|FPF|MS5|TBP1|TNF-R|TNF-R-I|TNF-R55|TNFAR|TNFR1|TNFR1-d2|TNFR55|TNFR60|p55|p55-R|p60	HSPC123-like|WIT3.0	Affinity Capture-MS	physical	PUBMED:28514442	High Throughput	BIOGRID	P19438	-	NP_001333021|NP_001333020|NP_001056	Q9NVK5	-	NP_001165358|NP_001165359|NP_056448
2220703	7132	7314	112986	113162	-	-	TNFRSF1A	UBB	CD120a|FPF|MS5|TBP1|TNF-R|TNF-R-I|TNF-R55|TNFAR|TNFR1|TNFR1-d2|TNFR55|TNFR60|p55|p55-R|p60	-	Affinity Capture-MS	physical	PUBMED:28514442	High Throughput	BIOGRID	P19438	-	NP_001333021|NP_001333020|NP_001056	P0CG47	Q5U5U6	NP_061828|NP_001268648|NP_001268649|NP_001268645|NP_001268646|NP_001268647
2221605	7132	7124	112986	112979	-	DADB-70P7.1	TNFRSF1A	TNF	CD120a|FPF|MS5|TBP1|TNF-R|TNF-R-I|TNF-R55|TNFAR|TNFR1|TNFR1-d2|TNFR55|TNFR60|p55|p55-R|p60	DIF|TNF-alpha|TNFA|TNFSF2	Affinity Capture-MS	physical	PUBMED:28514442	High Throughput	BIOGRID	P19438	-	NP_001333021|NP_001333020|NP_001056	P01375	Q5STB3	NP_000585
2221680	7132	7871	112986	113620	-	UNQ1847/PRO3577	TNFRSF1A	SLMAP	CD120a|FPF|MS5|TBP1|TNF-R|TNF-R-I|TNF-R55|TNFAR|TNFR1|TNFR1-d2|TNFR55|TNFR60|p55|p55-R|p60	SLAP	Affinity Capture-MS	physical	PUBMED:28514442	High Throughput	BIOGRID	P19438	-	NP_001333021|NP_001333020|NP_001056	Q14BN4	-	NP_001291349|NP_001298107|NP_001298108|NP_001291352|NP_001291350|NP_001291351|NP_009090
2224263	7132	3607	112986	109820	-	-	TNFRSF1A	FOXK2	CD120a|FPF|MS5|TBP1|TNF-R|TNF-R-I|TNF-R55|TNFAR|TNFR1|TNFR1-d2|TNFR55|TNFR60|p55|p55-R|p60	ILF|ILF-1|ILF1	Affinity Capture-MS	physical	PUBMED:28514442	High Throughput	BIOGRID	P19438	-	NP_001333021|NP_001333020|NP_001056	Q01167	-	NP_004505
2225811	7132	53373	112986	119760	-	-	TNFRSF1A	TPCN1	CD120a|FPF|MS5|TBP1|TNF-R|TNF-R-I|TNF-R55|TNFAR|TNFR1|TNFR1-d2|TNFR55|TNFR60|p55|p55-R|p60	TPC1	Affinity Capture-MS	physical	PUBMED:28514442	High Throughput	BIOGRID	P19438	-	NP_001333021|NP_001333020|NP_001056	Q9ULQ1	B3KSG7|B7Z3R2	NP_060371|NP_001288143|NP_001137291
2226627	7132	545	112986	107027	-	-	TNFRSF1A	ATR	CD120a|FPF|MS5|TBP1|TNF-R|TNF-R-I|TNF-R55|TNFAR|TNFR1|TNFR1-d2|TNFR55|TNFR60|p55|p55-R|p60	FCTCS|FRP1|MEC1|SCKL|SCKL1	Affinity Capture-MS	physical	PUBMED:28514442	High Throughput	BIOGRID	P19438	-	NP_001333021|NP_001333020|NP_001056	Q13535	-	NP_001175
2227918	7132	51704	112986	119688	-	-	TNFRSF1A	GPRC5B	CD120a|FPF|MS5|TBP1|TNF-R|TNF-R-I|TNF-R55|TNFAR|TNFR1|TNFR1-d2|TNFR55|TNFR60|p55|p55-R|p60	RAIG-2|RAIG2	Affinity Capture-MS	physical	PUBMED:28514442	High Throughput	BIOGRID	P19438	-	NP_001333021|NP_001333020|NP_001056	Q9NZH0	A0A024QYX2	NP_001291700|NP_057319
2228110	7132	8737	112986	114274	-	-	TNFRSF1A	RIPK1	CD120a|FPF|MS5|TBP1|TNF-R|TNF-R-I|TNF-R55|TNFAR|TNFR1|TNFR1-d2|TNFR55|TNFR60|p55|p55-R|p60	RIP|RIP1	Affinity Capture-MS	physical	PUBMED:28514442	High Throughput	BIOGRID	P19438	-	NP_001333021|NP_001333020|NP_001056	Q13546	A0A024QZU0	NP_003795|NP_001303990
2228566	7132	221937	112986	128769	-	-	TNFRSF1A	FOXK1	CD120a|FPF|MS5|TBP1|TNF-R|TNF-R-I|TNF-R55|TNFAR|TNFR1|TNFR1-d2|TNFR55|TNFR60|p55|p55-R|p60	FOXK1L	Affinity Capture-MS	physical	PUBMED:28514442	High Throughput	BIOGRID	P19438	-	NP_001333021|NP_001333020|NP_001056	P85037	-	NP_001032242
2229145	7132	27340	112986	118152	-	-	TNFRSF1A	UTP20	CD120a|FPF|MS5|TBP1|TNF-R|TNF-R-I|TNF-R55|TNFAR|TNFR1|TNFR1-d2|TNFR55|TNFR60|p55|p55-R|p60	DRIM	Affinity Capture-MS	physical	PUBMED:28514442	High Throughput	BIOGRID	P19438	-	NP_001333021|NP_001333020|NP_001056	O75691	-	NP_055318
2230860	7132	85369	112986	124497	-	-	TNFRSF1A	STRIP1	CD120a|FPF|MS5|TBP1|TNF-R|TNF-R-I|TNF-R55|TNFAR|TNFR1|TNFR1-d2|TNFR55|TNFR60|p55|p55-R|p60	FAM40A|FAR11A	Affinity Capture-MS	physical	PUBMED:28514442	High Throughput	BIOGRID	P19438	-	NP_001333021|NP_001333020|NP_001056	Q5VSL9	-	NP_149079|NP_001257697
2232232	7132	6801	112986	112674	-	-	TNFRSF1A	STRN	CD120a|FPF|MS5|TBP1|TNF-R|TNF-R-I|TNF-R55|TNFAR|TNFR1|TNFR1-d2|TNFR55|TNFR60|p55|p55-R|p60	SG2NA	Affinity Capture-MS	physical	PUBMED:28514442	High Throughput	BIOGRID	P19438	-	NP_001333021|NP_001333020|NP_001056	O43815	-	NP_003153
2232664	7132	63892	112986	121972	-	-	TNFRSF1A	THADA	CD120a|FPF|MS5|TBP1|TNF-R|TNF-R-I|TNF-R55|TNFAR|TNFR1|TNFR1-d2|TNFR55|TNFR60|p55|p55-R|p60	GITA	Affinity Capture-MS	physical	PUBMED:28514442	High Throughput	BIOGRID	P19438	-	NP_001333021|NP_001333020|NP_001056	Q6YHU6	-	NP_001332854|NP_001077422|NP_001332853|NP_001332852|NP_001258573|NP_001258572|NP_071348
2232744	7132	22845	112986	116517	-	UNQ2422/PRO4980	TNFRSF1A	DOLK	CD120a|FPF|MS5|TBP1|TNF-R|TNF-R-I|TNF-R55|TNFAR|TNFR1|TNFR1-d2|TNFR55|TNFR60|p55|p55-R|p60	CDG1M|DK|DK1|SEC59|TMEM15	Affinity Capture-MS	physical	PUBMED:28514442	High Throughput	BIOGRID	P19438	-	NP_001333021|NP_001333020|NP_001056	Q9UPQ8	-	NP_055723
2232938	7132	27342	112986	118154	-	-	TNFRSF1A	RABGEF1	CD120a|FPF|MS5|TBP1|TNF-R|TNF-R-I|TNF-R55|TNFAR|TNFR1|TNFR1-d2|TNFR55|TNFR60|p55|p55-R|p60	RABEX5|RAP1|rabex-5	Affinity Capture-MS	physical	PUBMED:28514442	High Throughput	BIOGRID	P19438	-	NP_001333021|NP_001333020|NP_001056	Q9UJ41	A0A024RDL6|B3KMF1|A8K3R3	NP_001273990|NP_001273991|NP_001273989|NP_055319
2234427	7132	2870	112986	109128	-	-	TNFRSF1A	GRK6	CD120a|FPF|MS5|TBP1|TNF-R|TNF-R-I|TNF-R55|TNFAR|TNFR1|TNFR1-d2|TNFR55|TNFR60|p55|p55-R|p60	GPRK6	Affinity Capture-MS	physical	PUBMED:28514442	High Throughput	BIOGRID	P19438	-	NP_001333021|NP_001333020|NP_001056	P43250	B3KPS5	NP_002073|NP_001004106|NP_001004105
2234476	7132	23351	112986	116933	-	-	TNFRSF1A	KHNYN	CD120a|FPF|MS5|TBP1|TNF-R|TNF-R-I|TNF-R55|TNFAR|TNFR1|TNFR1-d2|TNFR55|TNFR60|p55|p55-R|p60	KIAA0323	Affinity Capture-MS	physical	PUBMED:28514442	High Throughput	BIOGRID	P19438	-	NP_001333021|NP_001333020|NP_001056	O15037	A8K6L5	NP_056114|NP_001277185|NP_001277186
2234520	7132	80143	112986	123136	-	RP5-1000E10.4	TNFRSF1A	SIKE1	CD120a|FPF|MS5|TBP1|TNF-R|TNF-R-I|TNF-R55|TNFAR|TNFR1|TNFR1-d2|TNFR55|TNFR60|p55|p55-R|p60	SIKE	Affinity Capture-MS	physical	PUBMED:28514442	High Throughput	BIOGRID	P19438	-	NP_001333021|NP_001333020|NP_001056	Q9BRV8	-	NP_001095866|NP_079349
2234886	7132	25843	112986	117369	-	CGI-95	TNFRSF1A	MOB4	CD120a|FPF|MS5|TBP1|TNF-R|TNF-R-I|TNF-R55|TNFAR|TNFR1|TNFR1-d2|TNFR55|TNFR60|p55|p55-R|p60	2C4D|MOB1|MOB3|MOBKL3|PHOCN|PREI3	Affinity Capture-MS	physical	PUBMED:28514442	High Throughput	BIOGRID	P19438	-	NP_001333021|NP_001333020|NP_001056	Q9Y3A3	A0A024R3X9	NP_001094289|NP_001191023|NP_955776|NP_056202
2235029	7132	84975	112986	124404	-	UNQ832/PRO1759	TNFRSF1A	MFSD5	CD120a|FPF|MS5|TBP1|TNF-R|TNF-R-I|TNF-R55|TNFAR|TNFR1|TNFR1-d2|TNFR55|TNFR60|p55|p55-R|p60	hsMOT2	Affinity Capture-MS	physical	PUBMED:28514442	High Throughput	BIOGRID	P19438	-	NP_001333021|NP_001333020|NP_001056	Q6N075	-	NP_116278|NP_001164261
2236245	7132	81839	112986	123595	-	-	TNFRSF1A	VANGL1	CD120a|FPF|MS5|TBP1|TNF-R|TNF-R-I|TNF-R55|TNFAR|TNFR1|TNFR1-d2|TNFR55|TNFR60|p55|p55-R|p60	KITENIN|LPP2|STB2|STBM2	Affinity Capture-MS	physical	PUBMED:28514442	High Throughput	BIOGRID	P19438	-	NP_001333021|NP_001333020|NP_001056	Q8TAA9	A0A024R0E3	NP_620409|NP_001165882|NP_001165883
2237573	7132	27173	112986	118050	-	CGI-08	TNFRSF1A	SLC39A1	CD120a|FPF|MS5|TBP1|TNF-R|TNF-R-I|TNF-R55|TNFAR|TNFR1|TNFR1-d2|TNFR55|TNFR60|p55|p55-R|p60	ZIP1|ZIRTL	Affinity Capture-MS	physical	PUBMED:28514442	High Throughput	BIOGRID	P19438	-	NP_001333021|NP_001333020|NP_001056	Q9NY26	-	NP_055252|NP_001258887|NP_001258886|NP_001258890|NP_001258889|NP_001258888
2238668	7132	23223	112986	116829	-	RP11-452K12.13-007	TNFRSF1A	RRP12	CD120a|FPF|MS5|TBP1|TNF-R|TNF-R-I|TNF-R55|TNFAR|TNFR1|TNFR1-d2|TNFR55|TNFR60|p55|p55-R|p60	KIAA0690	Affinity Capture-MS	physical	PUBMED:28514442	High Throughput	BIOGRID	P19438	-	NP_001333021|NP_001333020|NP_001056	Q5JTH9	B3KMR5	NP_055994|NP_001138586|NP_001271266
2239181	7132	990	112986	107426	-	-	TNFRSF1A	CDC6	CD120a|FPF|MS5|TBP1|TNF-R|TNF-R-I|TNF-R55|TNFAR|TNFR1|TNFR1-d2|TNFR55|TNFR60|p55|p55-R|p60	CDC18L|HsCDC18|HsCDC6	Affinity Capture-MS	physical	PUBMED:28514442	High Throughput	BIOGRID	P19438	-	NP_001333021|NP_001333020|NP_001056	Q99741	A0A024R1S2	NP_001245
2240289	7132	29966	112986	118999	-	-	TNFRSF1A	STRN3	CD120a|FPF|MS5|TBP1|TNF-R|TNF-R-I|TNF-R55|TNFAR|TNFR1|TNFR1-d2|TNFR55|TNFR60|p55|p55-R|p60	SG2NA	Affinity Capture-MS	physical	PUBMED:28514442	High Throughput	BIOGRID	P19438	-	NP_001333021|NP_001333020|NP_001056	Q13033	-	NP_055389|NP_001077362
2241929	7132	80204	112986	123173	-	UG063H01	TNFRSF1A	FBXO11	CD120a|FPF|MS5|TBP1|TNF-R|TNF-R-I|TNF-R55|TNFAR|TNFR1|TNFR1-d2|TNFR55|TNFR60|p55|p55-R|p60	FBX11|PRMT9|UBR6|VIT1	Affinity Capture-MS	physical	PUBMED:28514442	High Throughput	BIOGRID	P19438	-	NP_001333021|NP_001333020|NP_001056	Q86XK2	-	NP_079409|NP_001177203
2243396	7132	4795	112986	110862	-	DADB-70P7.2	TNFRSF1A	NFKBIL1	CD120a|FPF|MS5|TBP1|TNF-R|TNF-R-I|TNF-R55|TNFAR|TNFR1|TNFR1-d2|TNFR55|TNFR60|p55|p55-R|p60	IKBL|LST1|NFKBIL	Affinity Capture-MS	physical	PUBMED:28514442	High Throughput	BIOGRID	P19438	-	NP_001333021|NP_001333020|NP_001056	Q9UBC1	A8K778|Q5STV6	NP_001138433|NP_004998|NP_001138435|NP_001138434
2244419	7132	10445	112986	115710	-	-	TNFRSF1A	MCRS1	CD120a|FPF|MS5|TBP1|TNF-R|TNF-R-I|TNF-R55|TNFAR|TNFR1|TNFR1-d2|TNFR55|TNFR60|p55|p55-R|p60	ICP22BP|INO80Q|MCRS2|MSP58|P78	Affinity Capture-MS	physical	PUBMED:28514442	High Throughput	BIOGRID	P19438	-	NP_001333021|NP_001333020|NP_001056	Q96EZ8	A0A024R134	NP_006328|NP_001265270|NP_001012300
2245099	7132	1801	112986	108135	-	-	TNFRSF1A	DPH1	CD120a|FPF|MS5|TBP1|TNF-R|TNF-R-I|TNF-R55|TNFAR|TNFR1|TNFR1-d2|TNFR55|TNFR60|p55|p55-R|p60	DPH2L|DPH2L1|OVCA1	Affinity Capture-MS	physical	PUBMED:28514442	High Throughput	BIOGRID	P19438	-	NP_001333021|NP_001333020|NP_001056	Q9BZG8	B3KQW7	NP_001333504|NP_001333505|NP_001374|NP_001333503
2248184	7132	55813	112986	120923	-	-	TNFRSF1A	UTP6	CD120a|FPF|MS5|TBP1|TNF-R|TNF-R-I|TNF-R55|TNFAR|TNFR1|TNFR1-d2|TNFR55|TNFR60|p55|p55-R|p60	C17orf40|HCA66	Affinity Capture-MS	physical	PUBMED:28514442	High Throughput	BIOGRID	P19438	-	NP_001333021|NP_001333020|NP_001056	Q9NYH9	-	NP_060898
2250411	7132	57216	112986	121454	-	-	TNFRSF1A	VANGL2	CD120a|FPF|MS5|TBP1|TNF-R|TNF-R-I|TNF-R55|TNFAR|TNFR1|TNFR1-d2|TNFR55|TNFR60|p55|p55-R|p60	LPP1|LTAP|STB1|STBM|STBM1	Affinity Capture-MS	physical	PUBMED:28514442	High Throughput	BIOGRID	P19438	-	NP_001333021|NP_001333020|NP_001056	Q9ULK5	A8K4L6	NP_065068
2251163	7132	11004	112986	116195	-	RP11-269F19.1	TNFRSF1A	KIF2C	CD120a|FPF|MS5|TBP1|TNF-R|TNF-R-I|TNF-R55|TNFAR|TNFR1|TNFR1-d2|TNFR55|TNFR60|p55|p55-R|p60	CT139|KNSL6|MCAK	Affinity Capture-MS	physical	PUBMED:28514442	High Throughput	BIOGRID	P19438	-	NP_001333021|NP_001333020|NP_001056	Q99661	B7Z6Q6|B7Z7M6	NP_001284586|NP_001284585|NP_001284584|NP_006836
2251168	7132	1454	112986	107838	-	RP1-5O6.1	TNFRSF1A	CSNK1E	CD120a|FPF|MS5|TBP1|TNF-R|TNF-R-I|TNF-R55|TNFAR|TNFR1|TNFR1-d2|TNFR55|TNFR60|p55|p55-R|p60	CKIepsilon|HCKIE	Affinity Capture-MS	physical	PUBMED:28514442	High Throughput	BIOGRID	P19438	-	NP_001333021|NP_001333020|NP_001056	P49674	Q5U045	NP_001885|NP_689407
2251918	7132	9213	112986	114647	-	RP11-46A10.1	TNFRSF1A	XPR1	CD120a|FPF|MS5|TBP1|TNF-R|TNF-R-I|TNF-R55|TNFAR|TNFR1|TNFR1-d2|TNFR55|TNFR60|p55|p55-R|p60	SYG1|X3	Affinity Capture-MS	physical	PUBMED:28514442	High Throughput	BIOGRID	P19438	-	NP_001333021|NP_001333020|NP_001056	Q9UBH6	A0A024R911	NP_004727|NP_001129141|NP_001315591
2252312	7132	29888	112986	118941	-	-	TNFRSF1A	STRN4	CD120a|FPF|MS5|TBP1|TNF-R|TNF-R-I|TNF-R55|TNFAR|TNFR1|TNFR1-d2|TNFR55|TNFR60|p55|p55-R|p60	ZIN|zinedin	Affinity Capture-MS	physical	PUBMED:28514442	High Throughput	BIOGRID	P19438	-	NP_001333021|NP_001333020|NP_001056	Q9NRL3	Q59GV6	NP_001034966|NP_037535
2254672	7132	94039	112986	125102	-	-	TNFRSF1A	ZNF101	CD120a|FPF|MS5|TBP1|TNF-R|TNF-R-I|TNF-R55|TNFAR|TNFR1|TNFR1-d2|TNFR55|TNFR60|p55|p55-R|p60	HZF12	Affinity Capture-MS	physical	PUBMED:28514442	High Throughput	BIOGRID	P19438	-	NP_001333021|NP_001333020|NP_001056	Q8IZC7	-	NP_001287878|NP_149981
2255667	7132	51635	112986	119649	-	CGI-86	TNFRSF1A	DHRS7	CD120a|FPF|MS5|TBP1|TNF-R|TNF-R-I|TNF-R55|TNFAR|TNFR1|TNFR1-d2|TNFR55|TNFR60|p55|p55-R|p60	SDR34C1|retDSR4|retSDR4	Affinity Capture-MS	physical	PUBMED:28514442	High Throughput	BIOGRID	P19438	-	NP_001333021|NP_001333020|NP_001056	Q9Y394	-	NP_057113|NP_001309209|NP_001309211|NP_001309210
2257703	7132	57498	112986	121565	-	-	TNFRSF1A	KIDINS220	CD120a|FPF|MS5|TBP1|TNF-R|TNF-R-I|TNF-R55|TNFAR|TNFR1|TNFR1-d2|TNFR55|TNFR60|p55|p55-R|p60	ARMS	Affinity Capture-MS	physical	PUBMED:28514442	High Throughput	BIOGRID	P19438	-	NP_001333021|NP_001333020|NP_001056	Q9ULH0	Q7Z322	NP_065789
2258309	7132	9248	112986	114674	-	-	TNFRSF1A	GPR50	CD120a|FPF|MS5|TBP1|TNF-R|TNF-R-I|TNF-R55|TNFAR|TNFR1|TNFR1-d2|TNFR55|TNFR60|p55|p55-R|p60	H9|Mel1c	Affinity Capture-MS	physical	PUBMED:28514442	High Throughput	BIOGRID	P19438	-	NP_001333021|NP_001333020|NP_001056	Q13585	-	NP_004215
2259086	7132	9928	112986	115256	-	-	TNFRSF1A	KIF14	CD120a|FPF|MS5|TBP1|TNF-R|TNF-R-I|TNF-R55|TNFAR|TNFR1|TNFR1-d2|TNFR55|TNFR60|p55|p55-R|p60	-	Affinity Capture-MS	physical	PUBMED:28514442	High Throughput	BIOGRID	P19438	-	NP_001333021|NP_001333020|NP_001056	Q15058	-	NP_055690|NP_001292721
2259616	7132	84135	112986	123907	-	-	TNFRSF1A	UTP15	CD120a|FPF|MS5|TBP1|TNF-R|TNF-R-I|TNF-R55|TNFAR|TNFR1|TNFR1-d2|TNFR55|TNFR60|p55|p55-R|p60	NET21	Affinity Capture-MS	physical	PUBMED:28514442	High Throughput	BIOGRID	P19438	-	NP_001333021|NP_001333020|NP_001056	Q8TED0	-	NP_001271360|NP_115551|NP_001271359
2260556	7132	100507290	112986	936163	-	-	TNFRSF1A	ZNF865	CD120a|FPF|MS5|TBP1|TNF-R|TNF-R-I|TNF-R55|TNFAR|TNFR1|TNFR1-d2|TNFR55|TNFR60|p55|p55-R|p60	-	Affinity Capture-MS	physical	PUBMED:28514442	High Throughput	BIOGRID	P19438	-	NP_001333021|NP_001333020|NP_001056	P0CJ78	-	NP_001182534
2260958	7132	55890	112986	120980	-	PSEC0087	TNFRSF1A	GPRC5C	CD120a|FPF|MS5|TBP1|TNF-R|TNF-R-I|TNF-R55|TNFAR|TNFR1|TNFR1-d2|TNFR55|TNFR60|p55|p55-R|p60	RAIG-3|RAIG3	Affinity Capture-MS	physical	PUBMED:28514442	High Throughput	BIOGRID	P19438	-	NP_001333021|NP_001333020|NP_001056	Q9NQ84	Q9BSP0|A0A024R8N9	NP_071319|NP_061123
2263435	7132	23534	112986	117080	-	-	TNFRSF1A	TNPO3	CD120a|FPF|MS5|TBP1|TNF-R|TNF-R-I|TNF-R55|TNFAR|TNFR1|TNFR1-d2|TNFR55|TNFR60|p55|p55-R|p60	IPO12|LGMD1F|MTR10A|TRN-SR|TRN-SR2|TRNSR	Affinity Capture-MS	physical	PUBMED:28514442	High Throughput	BIOGRID	P19438	-	NP_001333021|NP_001333020|NP_001056	Q9Y5L0	B3KMX1|A0A024R794	NP_001177957|NP_036602
2263500	7132	56704	112986	121191	-	-	TNFRSF1A	JPH1	CD120a|FPF|MS5|TBP1|TNF-R|TNF-R-I|TNF-R55|TNFAR|TNFR1|TNFR1-d2|TNFR55|TNFR60|p55|p55-R|p60	JP-1|JP1	Affinity Capture-MS	physical	PUBMED:28514442	High Throughput	BIOGRID	P19438	-	NP_001333021|NP_001333020|NP_001056	Q9HDC5	Q86VR1|Q7Z682	NP_065698|NP_001304759
2264209	7132	27166	112986	118045	-	CGI-106	TNFRSF1A	PRELID1	CD120a|FPF|MS5|TBP1|TNF-R|TNF-R-I|TNF-R55|TNFAR|TNFR1|TNFR1-d2|TNFR55|TNFR60|p55|p55-R|p60	PRELI|PX19|SBBI12	Affinity Capture-MS	physical	PUBMED:28514442	High Throughput	BIOGRID	P19438	-	NP_001333021|NP_001333020|NP_001056	Q9Y255	-	NP_037369|NP_001258757
2266154	7132	55732	112986	120851	-	RP1-97P20.1	TNFRSF1A	C1orf112	CD120a|FPF|MS5|TBP1|TNF-R|TNF-R-I|TNF-R55|TNFAR|TNFR1|TNFR1-d2|TNFR55|TNFR60|p55|p55-R|p60	-	Affinity Capture-MS	physical	PUBMED:28514442	High Throughput	BIOGRID	P19438	-	NP_001333021|NP_001333020|NP_001056	Q9NSG2	A0A024R922	NP_001306979|NP_001306980|NP_060656|NP_001306976
2267018	7132	79837	112986	122928	-	-	TNFRSF1A	PIP4K2C	CD120a|FPF|MS5|TBP1|TNF-R|TNF-R-I|TNF-R55|TNFAR|TNFR1|TNFR1-d2|TNFR55|TNFR60|p55|p55-R|p60	PIP5K2C	Affinity Capture-MS	physical	PUBMED:28514442	High Throughput	BIOGRID	P19438	-	NP_001333021|NP_001333020|NP_001056	Q8TBX8	B3KQV3	NP_001139732|NP_079055|NP_001139731|NP_001139730
2267207	7132	64327	112986	122137	-	tcag7.573	TNFRSF1A	LMBR1	CD120a|FPF|MS5|TBP1|TNF-R|TNF-R-I|TNF-R55|TNFAR|TNFR1|TNFR1-d2|TNFR55|TNFR60|p55|p55-R|p60	ACHP|C7orf2|DIF14|LSS|PPD2|THYP|TPT|ZRS	Affinity Capture-MS	physical	PUBMED:28514442	High Throughput	BIOGRID	P19438	-	NP_001333021|NP_001333020|NP_001056	Q8WVP7	Q8NDP7	NP_071903
2267234	7132	80727	112986	123277	-	-	TNFRSF1A	TTYH3	CD120a|FPF|MS5|TBP1|TNF-R|TNF-R-I|TNF-R55|TNFAR|TNFR1|TNFR1-d2|TNFR55|TNFR60|p55|p55-R|p60	-	Affinity Capture-MS	physical	PUBMED:28514442	High Throughput	BIOGRID	P19438	-	NP_001333021|NP_001333020|NP_001056	Q9C0H2	Q8WYU9|A0A024R816	NP_079526
2269428	7132	64786	112986	122296	-	-	TNFRSF1A	TBC1D15	CD120a|FPF|MS5|TBP1|TNF-R|TNF-R-I|TNF-R55|TNFAR|TNFR1|TNFR1-d2|TNFR55|TNFR60|p55|p55-R|p60	RAB7-GAP	Affinity Capture-MS	physical	PUBMED:28514442	High Throughput	BIOGRID	P19438	-	NP_001333021|NP_001333020|NP_001056	Q8TC07	A8K8E1	NP_073608|NP_001139686|NP_001139685
2269937	7132	51444	112986	119545	-	HSD4	TNFRSF1A	RNF138	CD120a|FPF|MS5|TBP1|TNF-R|TNF-R-I|TNF-R55|TNFAR|TNFR1|TNFR1-d2|TNFR55|TNFR60|p55|p55-R|p60	HSD-4|NARF|STRIN|hNARF	Affinity Capture-MS	physical	PUBMED:28514442	High Throughput	BIOGRID	P19438	-	NP_001333021|NP_001333020|NP_001056	Q8WVD3	-	NP_001178253|NP_937761|NP_057355
2346583	7132	55072	112986	120389	-	-	TNFRSF1A	RNF31	CD120a|FPF|MS5|TBP1|TNF-R|TNF-R-I|TNF-R55|TNFAR|TNFR1|TNFR1-d2|TNFR55|TNFR60|p55|p55-R|p60	HOIP|ZIBRA	Affinity Capture-Western	physical	PUBMED:27591049	Low Throughput	BIOGRID	P19438	-	NP_001333021|NP_001333020|NP_001056	Q96EP0	-	NP_060469|NP_001297261
2346584	7132	1540	112986	107920	-	HSPC057	TNFRSF1A	CYLD	CD120a|FPF|MS5|TBP1|TNF-R|TNF-R-I|TNF-R55|TNFAR|TNFR1|TNFR1-d2|TNFR55|TNFR60|p55|p55-R|p60	BRSS|CDMT|CYLD1|CYLDI|EAC|MFT|MFT1|SBS|TEM|USPL2	Affinity Capture-Western	physical	PUBMED:27591049	Low Throughput	BIOGRID	P19438	-	NP_001333021|NP_001333020|NP_001056	Q9NQC7	A0A024R6T1	NP_001035877|NP_001035814|NP_056062
2346592	7132	8737	112986	114274	-	-	TNFRSF1A	RIPK1	CD120a|FPF|MS5|TBP1|TNF-R|TNF-R-I|TNF-R55|TNFAR|TNFR1|TNFR1-d2|TNFR55|TNFR60|p55|p55-R|p60	RIP|RIP1	Affinity Capture-Western	physical	PUBMED:27591049	Low Throughput	BIOGRID	P19438	-	NP_001333021|NP_001333020|NP_001056	Q13546	A0A024QZU0	NP_003795|NP_001303990
2385776	7132	7124	112986	112979	-	DADB-70P7.1	TNFRSF1A	TNF	CD120a|FPF|MS5|TBP1|TNF-R|TNF-R-I|TNF-R55|TNFAR|TNFR1|TNFR1-d2|TNFR55|TNFR60|p55|p55-R|p60	DIF|TNF-alpha|TNFA|TNFSF2	Reconstituted Complex	physical	PUBMED:15173183	Low Throughput	BIOGRID	P19438	-	NP_001333021|NP_001333020|NP_001056	P01375	Q5STB3	NP_000585
2399210	7132	7124	112986	112979	-	DADB-70P7.1	TNFRSF1A	TNF	CD120a|FPF|MS5|TBP1|TNF-R|TNF-R-I|TNF-R55|TNFAR|TNFR1|TNFR1-d2|TNFR55|TNFR60|p55|p55-R|p60	DIF|TNF-alpha|TNFA|TNFSF2	Reconstituted Complex	physical	PUBMED:11448951	Low Throughput	BIOGRID	P19438	-	NP_001333021|NP_001333020|NP_001056	P01375	Q5STB3	NP_000585
2469196	7132	56957	112986	121281	-	RP11-212K13.2	TNFRSF1A	OTUD7B	CD120a|FPF|MS5|TBP1|TNF-R|TNF-R-I|TNF-R55|TNFAR|TNFR1|TNFR1-d2|TNFR55|TNFR60|p55|p55-R|p60	CEZANNE|ZA20D1	Affinity Capture-Western	physical	PUBMED:28817177	Low Throughput	BIOGRID	P19438	-	NP_001333021|NP_001333020|NP_001056	Q6GQQ9	-	NP_064590
2469197	7132	8737	112986	114274	-	-	TNFRSF1A	RIPK1	CD120a|FPF|MS5|TBP1|TNF-R|TNF-R-I|TNF-R55|TNFAR|TNFR1|TNFR1-d2|TNFR55|TNFR60|p55|p55-R|p60	RIP|RIP1	Affinity Capture-Western	physical	PUBMED:28817177	Low Throughput	BIOGRID	P19438	-	NP_001333021|NP_001333020|NP_001056	Q13546	A0A024QZU0	NP_003795|NP_001303990
2485540	7132	7186	112986	113038	-	-	TNFRSF1A	TRAF2	CD120a|FPF|MS5|TBP1|TNF-R|TNF-R-I|TNF-R55|TNFAR|TNFR1|TNFR1-d2|TNFR55|TNFR60|p55|p55-R|p60	MGC:45012|TRAP|TRAP3	Affinity Capture-Western	physical	PUBMED:28388439	Low Throughput	BIOGRID	P19438	-	NP_001333021|NP_001333020|NP_001056	Q12933	A0A024R8H5	NP_066961
2485541	7132	8737	112986	114274	-	-	TNFRSF1A	RIPK1	CD120a|FPF|MS5|TBP1|TNF-R|TNF-R-I|TNF-R55|TNFAR|TNFR1|TNFR1-d2|TNFR55|TNFR60|p55|p55-R|p60	RIP|RIP1	Affinity Capture-Western	physical	PUBMED:28388439	Low Throughput	BIOGRID	P19438	-	NP_001333021|NP_001333020|NP_001056	Q13546	A0A024QZU0	NP_003795|NP_001303990
2518399	7132	8737	112986	114274	-	-	TNFRSF1A	RIPK1	CD120a|FPF|MS5|TBP1|TNF-R|TNF-R-I|TNF-R55|TNFAR|TNFR1|TNFR1-d2|TNFR55|TNFR60|p55|p55-R|p60	RIP|RIP1	Affinity Capture-Western	physical	PUBMED:29431638	Low Throughput	BIOGRID	P19438	-	NP_001333021|NP_001333020|NP_001056	Q13546	A0A024QZU0	NP_003795|NP_001303990
2605707	7132	55312	112986	120594	-	RP11-422N19.2	TNFRSF1A	RFK	CD120a|FPF|MS5|TBP1|TNF-R|TNF-R-I|TNF-R55|TNFAR|TNFR1|TNFR1-d2|TNFR55|TNFR60|p55|p55-R|p60	RIFK	Two-hybrid	physical	PUBMED:19641494	Low Throughput	BIOGRID	P19438	-	NP_001333021|NP_001333020|NP_001056	Q969G6	B2RDZ2	NP_060809
2605708	7132	55312	112986	120594	-	RP11-422N19.2	TNFRSF1A	RFK	CD120a|FPF|MS5|TBP1|TNF-R|TNF-R-I|TNF-R55|TNFAR|TNFR1|TNFR1-d2|TNFR55|TNFR60|p55|p55-R|p60	RIFK	Affinity Capture-Western	physical	PUBMED:19641494	Low Throughput	BIOGRID	P19438	-	NP_001333021|NP_001333020|NP_001056	Q969G6	B2RDZ2	NP_060809
2605712	7132	1535	112986	107915	-	-	TNFRSF1A	CYBA	CD120a|FPF|MS5|TBP1|TNF-R|TNF-R-I|TNF-R55|TNFAR|TNFR1|TNFR1-d2|TNFR55|TNFR60|p55|p55-R|p60	p22-PHOX	Affinity Capture-Western	physical	PUBMED:19641494	Low Throughput	BIOGRID	P19438	-	NP_001333021|NP_001333020|NP_001056	P13498	B4DT46	NP_000092
2605713	7132	27035	112986	117966	-	RP1-146H21.1	TNFRSF1A	NOX1	CD120a|FPF|MS5|TBP1|TNF-R|TNF-R-I|TNF-R55|TNFAR|TNFR1|TNFR1-d2|TNFR55|TNFR60|p55|p55-R|p60	GP91-2|MOX1|NOH-1|NOH1	Affinity Capture-Western	physical	PUBMED:19641494	Low Throughput	BIOGRID	P19438	-	NP_001333021|NP_001333020|NP_001056	Q9Y5S8	Q1ZYL4|A6NGA6	NP_008983|NP_039249|NP_001258744
2605714	7132	1536	112986	107916	-	-	TNFRSF1A	CYBB	CD120a|FPF|MS5|TBP1|TNF-R|TNF-R-I|TNF-R55|TNFAR|TNFR1|TNFR1-d2|TNFR55|TNFR60|p55|p55-R|p60	AMCBX2|CGD|GP91-1|GP91-PHOX|GP91PHOX|IMD34|NOX2|p91-PHOX	Affinity Capture-Western	physical	PUBMED:19641494	Low Throughput	BIOGRID	P19438	-	NP_001333021|NP_001333020|NP_001056	P04839	-	NP_000388
2605715	7132	5879	112986	111817	-	MIG5	TNFRSF1A	RAC1	CD120a|FPF|MS5|TBP1|TNF-R|TNF-R-I|TNF-R55|TNFAR|TNFR1|TNFR1-d2|TNFR55|TNFR60|p55|p55-R|p60	Rac-1|TC-25|p21-Rac1	Affinity Capture-Western	physical	PUBMED:19641494	Low Throughput	BIOGRID	P19438	-	NP_001333021|NP_001333020|NP_001056	P63000	A4D2P1|A4D2P0	NP_008839|NP_061485
2609037	7132	7124	112986	112979	-	DADB-70P7.1	TNFRSF1A	TNF	CD120a|FPF|MS5|TBP1|TNF-R|TNF-R-I|TNF-R55|TNFAR|TNFR1|TNFR1-d2|TNFR55|TNFR60|p55|p55-R|p60	DIF|TNF-alpha|TNFA|TNFSF2	Affinity Capture-MS	physical	PUBMED:30420664	Low Throughput	BIOGRID	P19438	-	NP_001333021|NP_001333020|NP_001056	P01375	Q5STB3	NP_000585
2609038	7132	8717	112986	114257	-	-	TNFRSF1A	TRADD	CD120a|FPF|MS5|TBP1|TNF-R|TNF-R-I|TNF-R55|TNFAR|TNFR1|TNFR1-d2|TNFR55|TNFR60|p55|p55-R|p60	Hs.89862	Affinity Capture-MS	physical	PUBMED:30420664	Low Throughput	BIOGRID	P19438	-	NP_001333021|NP_001333020|NP_001056	Q15628	-	NP_003780|NP_001310481
2609039	7132	8737	112986	114274	-	-	TNFRSF1A	RIPK1	CD120a|FPF|MS5|TBP1|TNF-R|TNF-R-I|TNF-R55|TNFAR|TNFR1|TNFR1-d2|TNFR55|TNFR60|p55|p55-R|p60	RIP|RIP1	Affinity Capture-MS	physical	PUBMED:30420664	Low Throughput	BIOGRID	P19438	-	NP_001333021|NP_001333020|NP_001056	Q13546	A0A024QZU0	NP_003795|NP_001303990
2609040	7132	7186	112986	113038	-	-	TNFRSF1A	TRAF2	CD120a|FPF|MS5|TBP1|TNF-R|TNF-R-I|TNF-R55|TNFAR|TNFR1|TNFR1-d2|TNFR55|TNFR60|p55|p55-R|p60	MGC:45012|TRAP|TRAP3	Affinity Capture-MS	physical	PUBMED:30420664	Low Throughput	BIOGRID	P19438	-	NP_001333021|NP_001333020|NP_001056	Q12933	A0A024R8H5	NP_066961
2609144	7132	329	112986	106826	-	-	TNFRSF1A	BIRC2	CD120a|FPF|MS5|TBP1|TNF-R|TNF-R-I|TNF-R55|TNFAR|TNFR1|TNFR1-d2|TNFR55|TNFR60|p55|p55-R|p60	API1|HIAP2|Hiap-2|MIHB|RNF48|c-IAP1|cIAP1	Affinity Capture-MS	physical	PUBMED:30420664	Low Throughput	BIOGRID	P19438	-	NP_001333021|NP_001333020|NP_001056	Q13490	-	NP_001243092|NP_001157|NP_001243095
2609145	7132	330	112986	106827	-	-	TNFRSF1A	BIRC3	CD120a|FPF|MS5|TBP1|TNF-R|TNF-R-I|TNF-R55|TNFAR|TNFR1|TNFR1-d2|TNFR55|TNFR60|p55|p55-R|p60	AIP1|API2|CIAP2|HAIP1|HIAP1|MALT2|MIHC|RNF49|c-IAP2	Affinity Capture-MS	physical	PUBMED:30420664	Low Throughput	BIOGRID	P19438	-	NP_001333021|NP_001333020|NP_001056	Q13489	-	NP_892007|NP_001156
2609146	7132	6885	112986	112748	-	RP1-154G14.1	TNFRSF1A	MAP3K7	CD120a|FPF|MS5|TBP1|TNF-R|TNF-R-I|TNF-R55|TNFAR|TNFR1|TNFR1-d2|TNFR55|TNFR60|p55|p55-R|p60	MEKK7|TAK1|TGF1a	Affinity Capture-MS	physical	PUBMED:30420664	Low Throughput	BIOGRID	P19438	-	NP_001333021|NP_001333020|NP_001056	O43318	-	NP_663306|NP_003179|NP_663304|NP_663305
2609147	7132	23118	112986	116740	-	RP1-111D6.3	TNFRSF1A	TAB2	CD120a|FPF|MS5|TBP1|TNF-R|TNF-R-I|TNF-R55|TNFAR|TNFR1|TNFR1-d2|TNFR55|TNFR60|p55|p55-R|p60	CHTD2|MAP3K7IP2|TAB-2	Affinity Capture-MS	physical	PUBMED:30420664	Low Throughput	BIOGRID	P19438	-	NP_001333021|NP_001333020|NP_001056	Q9NYJ8	B4DIR9	NP_001278964|NP_055908|NP_001278963
2609148	7132	55072	112986	120389	-	-	TNFRSF1A	RNF31	CD120a|FPF|MS5|TBP1|TNF-R|TNF-R-I|TNF-R55|TNFAR|TNFR1|TNFR1-d2|TNFR55|TNFR60|p55|p55-R|p60	HOIP|ZIBRA	Affinity Capture-MS	physical	PUBMED:30420664	Low Throughput	BIOGRID	P19438	-	NP_001333021|NP_001333020|NP_001056	Q96EP0	-	NP_060469|NP_001297261
2609149	7132	10616	112986	115862	-	RP5-852M4.4	TNFRSF1A	RBCK1	CD120a|FPF|MS5|TBP1|TNF-R|TNF-R-I|TNF-R55|TNFAR|TNFR1|TNFR1-d2|TNFR55|TNFR60|p55|p55-R|p60	C20orf18|HOIL-1|HOIL1|PBMEI|RBCK2|RNF54|UBCE7IP3|XAP3|XAP4|ZRANB4	Affinity Capture-MS	physical	PUBMED:30420664	Low Throughput	BIOGRID	P19438	-	NP_001333021|NP_001333020|NP_001056	Q9BYM8	-	NP_001310885|NP_001310889|NP_001310887|NP_006453|NP_112506
2609150	7132	81858	112986	123608	-	PSEC0216	TNFRSF1A	SHARPIN	CD120a|FPF|MS5|TBP1|TNF-R|TNF-R-I|TNF-R55|TNFAR|TNFR1|TNFR1-d2|TNFR55|TNFR60|p55|p55-R|p60	SIPL1	Affinity Capture-MS	physical	PUBMED:30420664	Low Throughput	BIOGRID	P19438	-	NP_001333021|NP_001333020|NP_001056	Q9H0F6	Q6PJD5	NP_112236
2609151	7132	9825	112986	115163	-	-	TNFRSF1A	SPATA2	CD120a|FPF|MS5|TBP1|TNF-R|TNF-R-I|TNF-R55|TNFAR|TNFR1|TNFR1-d2|TNFR55|TNFR60|p55|p55-R|p60	PD1|PPP1R145|tamo	Affinity Capture-MS	physical	PUBMED:30420664	Low Throughput	BIOGRID	P19438	-	NP_001333021|NP_001333020|NP_001056	Q9UM82	A8K0S9|B4DID4	NP_001129245|NP_006029
2609152	7132	1540	112986	107920	-	HSPC057	TNFRSF1A	CYLD	CD120a|FPF|MS5|TBP1|TNF-R|TNF-R-I|TNF-R55|TNFAR|TNFR1|TNFR1-d2|TNFR55|TNFR60|p55|p55-R|p60	BRSS|CDMT|CYLD1|CYLDI|EAC|MFT|MFT1|SBS|TEM|USPL2	Affinity Capture-MS	physical	PUBMED:30420664	Low Throughput	BIOGRID	P19438	-	NP_001333021|NP_001333020|NP_001056	Q9NQC7	A0A024R6T1	NP_001035877|NP_001035814|NP_056062
2609153	7132	8517	112986	114089	-	-	TNFRSF1A	IKBKG	CD120a|FPF|MS5|TBP1|TNF-R|TNF-R-I|TNF-R55|TNFAR|TNFR1|TNFR1-d2|TNFR55|TNFR60|p55|p55-R|p60	AMCBX1|FIP-3|FIP3|Fip3p|IKK-gamma|IMD33|IP|IP1|IP2|IPD2|NEMO|ZC2HC9	Affinity Capture-MS	physical	PUBMED:30420664	Low Throughput	BIOGRID	P19438	-	NP_001333021|NP_001333020|NP_001056	Q9Y6K9	A0A087X1B1	NP_003630|NP_001138727|NP_001308326|NP_001308325|NP_001093327|NP_001093326
2609154	7132	1147	112986	107569	-	-	TNFRSF1A	CHUK	CD120a|FPF|MS5|TBP1|TNF-R|TNF-R-I|TNF-R55|TNFAR|TNFR1|TNFR1-d2|TNFR55|TNFR60|p55|p55-R|p60	IKBKA|IKK-alpha|IKK1|IKKA|NFKBIKA|TCF16	Affinity Capture-MS	physical	PUBMED:30420664	Low Throughput	BIOGRID	P19438	-	NP_001333021|NP_001333020|NP_001056	O15111	-	NP_001269|NP_001307857
2609155	7132	3551	112986	109767	-	-	TNFRSF1A	IKBKB	CD120a|FPF|MS5|TBP1|TNF-R|TNF-R-I|TNF-R55|TNFAR|TNFR1|TNFR1-d2|TNFR55|TNFR60|p55|p55-R|p60	IKK-beta|IKK2|IKKB|IMD15|NFKBIKB	Affinity Capture-MS	physical	PUBMED:30420664	Low Throughput	BIOGRID	P19438	-	NP_001333021|NP_001333020|NP_001056	O14920	-	NP_001547|NP_001177649|NP_001229707
2609156	7132	7128	112986	112983	-	RP11-356I2.3	TNFRSF1A	TNFAIP3	CD120a|FPF|MS5|TBP1|TNF-R|TNF-R-I|TNF-R55|TNFAR|TNFR1|TNFR1-d2|TNFR55|TNFR60|p55|p55-R|p60	A20|OTUD7C|TNFA1P2	Affinity Capture-MS	physical	PUBMED:30420664	Low Throughput	BIOGRID	P19438	-	NP_001333021|NP_001333020|NP_001056	P21580	-	NP_001257437|NP_001257436|NP_006281
2609157	7132	10318	112986	115602	-	-	TNFRSF1A	TNIP1	CD120a|FPF|MS5|TBP1|TNF-R|TNF-R-I|TNF-R55|TNFAR|TNFR1|TNFR1-d2|TNFR55|TNFR60|p55|p55-R|p60	ABIN-1|NAF1|VAN|nip40-1	Affinity Capture-MS	physical	PUBMED:30420664	Low Throughput	BIOGRID	P19438	-	NP_001333021|NP_001333020|NP_001056	Q15025	B7Z8K2|A8K4N4	NP_001239314|NP_001239315|NP_001239319|NP_001245383|NP_001245384|NP_001245385|NP_006049|NP_001239321|NP_001239320|NP_001239322
2609158	7132	79155	112986	122573	-	RP3-474M20.1	TNFRSF1A	TNIP2	CD120a|FPF|MS5|TBP1|TNF-R|TNF-R-I|TNF-R55|TNFAR|TNFR1|TNFR1-d2|TNFR55|TNFR60|p55|p55-R|p60	ABIN2|FLIP1|KLIP	Affinity Capture-MS	physical	PUBMED:30420664	Low Throughput	BIOGRID	P19438	-	NP_001333021|NP_001333020|NP_001056	Q8NFZ5	D6RGJ2	NP_077285|NP_001154999|NP_001278945
2609159	7132	29110	112986	118878	-	-	TNFRSF1A	TBK1	CD120a|FPF|MS5|TBP1|TNF-R|TNF-R-I|TNF-R55|TNFAR|TNFR1|TNFR1-d2|TNFR55|TNFR60|p55|p55-R|p60	NAK|T2K	Affinity Capture-MS	physical	PUBMED:30420664	Low Throughput	BIOGRID	P19438	-	NP_001333021|NP_001333020|NP_001056	Q9UHD2	-	NP_037386
2609160	7132	10010	112986	115328	-	-	TNFRSF1A	TANK	CD120a|FPF|MS5|TBP1|TNF-R|TNF-R-I|TNF-R55|TNFAR|TNFR1|TNFR1-d2|TNFR55|TNFR60|p55|p55-R|p60	I-TRAF|ITRAF|TRAF2	Affinity Capture-MS	physical	PUBMED:30420664	Low Throughput	BIOGRID	P19438	-	NP_001333021|NP_001333020|NP_001056	Q92844	B2R7S3|Q6NW12	NP_004171|NP_001186064|NP_597841
2609161	7132	9641	112986	115000	-	RP11-534L20.1	TNFRSF1A	IKBKE	CD120a|FPF|MS5|TBP1|TNF-R|TNF-R-I|TNF-R55|TNFAR|TNFR1|TNFR1-d2|TNFR55|TNFR60|p55|p55-R|p60	IKK-E|IKK-i|IKKE|IKKI	Affinity Capture-MS	physical	PUBMED:30420664	Low Throughput	BIOGRID	P19438	-	NP_001333021|NP_001333020|NP_001056	Q14164	A0A075B7B4	NP_001180250|NP_001180251|NP_054721
2609162	7132	27429	112986	118165	-	-	TNFRSF1A	HTRA2	CD120a|FPF|MS5|TBP1|TNF-R|TNF-R-I|TNF-R55|TNFAR|TNFR1|TNFR1-d2|TNFR55|TNFR60|p55|p55-R|p60	OMI|PARK13|PRSS25	Affinity Capture-MS	physical	PUBMED:30420664	Low Throughput	BIOGRID	P19438	-	NP_001333021|NP_001333020|NP_001056	O43464	-	NP_001308656|NP_001308657|NP_037379|NP_659540
2640865	7132	894	112986	107334	-	-	TNFRSF1A	CCND2	CD120a|FPF|MS5|TBP1|TNF-R|TNF-R-I|TNF-R55|TNFAR|TNFR1|TNFR1-d2|TNFR55|TNFR60|p55|p55-R|p60	KIAK0002|MPPH3	FRET	physical	PUBMED:28205554	High Throughput	BIOGRID	P19438	-	NP_001333021|NP_001333020|NP_001056	P30279	-	NP_001750
2641306	7132	207	112986	106710	-	-	TNFRSF1A	AKT1	CD120a|FPF|MS5|TBP1|TNF-R|TNF-R-I|TNF-R55|TNFAR|TNFR1|TNFR1-d2|TNFR55|TNFR60|p55|p55-R|p60	AKT|CWS6|PKB|PKB-ALPHA|PRKBA|RAC|RAC-ALPHA	FRET	physical	PUBMED:28205554	High Throughput	BIOGRID	P19438	-	NP_001333021|NP_001333020|NP_001056	P31749	B0LPE5|B3KVH4	NP_001014432|NP_005154|NP_001014431
2641307	7132	1021	112986	107456	-	-	TNFRSF1A	CDK6	CD120a|FPF|MS5|TBP1|TNF-R|TNF-R-I|TNF-R55|TNFAR|TNFR1|TNFR1-d2|TNFR55|TNFR60|p55|p55-R|p60	MCPH12|PLSTIRE	FRET	physical	PUBMED:28205554	High Throughput	BIOGRID	P19438	-	NP_001333021|NP_001333020|NP_001056	Q00534	-	NP_001138778|NP_001250
2641308	7132	1030	112986	107464	-	RP11-149I2.1	TNFRSF1A	CDKN2B	CD120a|FPF|MS5|TBP1|TNF-R|TNF-R-I|TNF-R55|TNFAR|TNFR1|TNFR1-d2|TNFR55|TNFR60|p55|p55-R|p60	CDK4I|INK4B|MTS2|P15|TP15|p15INK4b	FRET	physical	PUBMED:28205554	High Throughput	BIOGRID	P19438	-	NP_001333021|NP_001333020|NP_001056	P42772	K7PPU3	NP_004927|NP_511042
2641309	7132	6794	112986	112670	-	-	TNFRSF1A	STK11	CD120a|FPF|MS5|TBP1|TNF-R|TNF-R-I|TNF-R55|TNFAR|TNFR1|TNFR1-d2|TNFR55|TNFR60|p55|p55-R|p60	LKB1|PJS|hLKB1	FRET	physical	PUBMED:28205554	High Throughput	BIOGRID	P19438	-	NP_001333021|NP_001333020|NP_001056	Q15831	-	NP_000446
2641310	7132	7132	112986	112986	-	-	TNFRSF1A	TNFRSF1A	CD120a|FPF|MS5|TBP1|TNF-R|TNF-R-I|TNF-R55|TNFAR|TNFR1|TNFR1-d2|TNFR55|TNFR60|p55|p55-R|p60	CD120a|FPF|MS5|TBP1|TNF-R|TNF-R-I|TNF-R55|TNFAR|TNFR1|TNFR1-d2|TNFR55|TNFR60|p55|p55-R|p60	FRET	physical	PUBMED:28205554	High Throughput	BIOGRID	P19438	-	NP_001333021|NP_001333020|NP_001056	P19438	-	NP_001333021|NP_001333020|NP_001056
2690935	7132	8717	112986	114257	-	-	TNFRSF1A	TRADD	CD120a|FPF|MS5|TBP1|TNF-R|TNF-R-I|TNF-R55|TNFAR|TNFR1|TNFR1-d2|TNFR55|TNFR60|p55|p55-R|p60	Hs.89862	Affinity Capture-Western	physical	PUBMED:29108854	Low Throughput	BIOGRID	P19438	-	NP_001333021|NP_001333020|NP_001056	Q15628	-	NP_003780|NP_001310481
2690936	7132	7186	112986	113038	-	-	TNFRSF1A	TRAF2	CD120a|FPF|MS5|TBP1|TNF-R|TNF-R-I|TNF-R55|TNFAR|TNFR1|TNFR1-d2|TNFR55|TNFR60|p55|p55-R|p60	MGC:45012|TRAP|TRAP3	Affinity Capture-Western	physical	PUBMED:29108854	Low Throughput	BIOGRID	P19438	-	NP_001333021|NP_001333020|NP_001056	Q12933	A0A024R8H5	NP_066961
2691936	7132	147138	112986	127037	-	-	TNFRSF1A	TMC8	CD120a|FPF|MS5|TBP1|TNF-R|TNF-R-I|TNF-R55|TNFAR|TNFR1|TNFR1-d2|TNFR55|TNFR60|p55|p55-R|p60	EV2|EVER2|EVIN2	Affinity Capture-Western	physical	PUBMED:23429285	Low Throughput	BIOGRID	P19438	-	NP_001333021|NP_001333020|NP_001056	Q8IU68	B3KXZ8|A0A024R8N8	NP_689681
2691937	7132	8737	112986	114274	-	-	TNFRSF1A	RIPK1	CD120a|FPF|MS5|TBP1|TNF-R|TNF-R-I|TNF-R55|TNFAR|TNFR1|TNFR1-d2|TNFR55|TNFR60|p55|p55-R|p60	RIP|RIP1	Affinity Capture-Western	physical	PUBMED:23429285	Low Throughput	BIOGRID	P19438	-	NP_001333021|NP_001333020|NP_001056	Q13546	A0A024QZU0	NP_003795|NP_001303990
2603141	7128	7132	112983	112986	RP11-356I2.3	-	TNFAIP3	TNFRSF1A	A20|OTUD7C|TNFA1P2	CD120a|FPF|MS5|TBP1|TNF-R|TNF-R-I|TNF-R55|TNFAR|TNFR1|TNFR1-d2|TNFR55|TNFR60|p55|p55-R|p60	Affinity Capture-MS	physical	PUBMED:30561431	High Throughput	BIOGRID	P21580	-	NP_001257437|NP_001257436|NP_006281	P19438	-	NP_001333021|NP_001333020|NP_001056
255890	7124	7132	112979	112986	DADB-70P7.1	-	TNF	TNFRSF1A	DIF|TNF-alpha|TNFA|TNFSF2	CD120a|FPF|MS5|TBP1|TNF-R|TNF-R-I|TNF-R55|TNFAR|TNFR1|TNFR1-d2|TNFR55|TNFR60|p55|p55-R|p60	Affinity Capture-Western	physical	PUBMED:12887920	Low Throughput	BIOGRID	P01375	Q5STB3	NP_000585	P19438	-	NP_001333021|NP_001333020|NP_001056
504441	7124	7132	112979	112986	DADB-70P7.1	-	TNF	TNFRSF1A	DIF|TNF-alpha|TNFA|TNFSF2	CD120a|FPF|MS5|TBP1|TNF-R|TNF-R-I|TNF-R55|TNFAR|TNFR1|TNFR1-d2|TNFR55|TNFR60|p55|p55-R|p60	Affinity Capture-Western	physical	PUBMED:12753742	Low Throughput	BIOGRID	P01375	Q5STB3	NP_000585	P19438	-	NP_001333021|NP_001333020|NP_001056
505677	7124	7132	112979	112986	DADB-70P7.1	-	TNF	TNFRSF1A	DIF|TNF-alpha|TNFA|TNFSF2	CD120a|FPF|MS5|TBP1|TNF-R|TNF-R-I|TNF-R55|TNFAR|TNFR1|TNFR1-d2|TNFR55|TNFR60|p55|p55-R|p60	Affinity Capture-MS	physical	PUBMED:15485837	Low Throughput	BIOGRID	P01375	Q5STB3	NP_000585	P19438	-	NP_001333021|NP_001333020|NP_001056
592953	7124	7132	112979	112986	DADB-70P7.1	-	TNF	TNFRSF1A	DIF|TNF-alpha|TNFA|TNFSF2	CD120a|FPF|MS5|TBP1|TNF-R|TNF-R-I|TNF-R55|TNFAR|TNFR1|TNFR1-d2|TNFR55|TNFR60|p55|p55-R|p60	Reconstituted Complex	physical	PUBMED:22099304	Low Throughput	BIOGRID	P01375	Q5STB3	NP_000585	P19438	-	NP_001333021|NP_001333020|NP_001056
724406	7124	7132	112979	112986	DADB-70P7.1	-	TNF	TNFRSF1A	DIF|TNF-alpha|TNFA|TNFSF2	CD120a|FPF|MS5|TBP1|TNF-R|TNF-R-I|TNF-R55|TNFAR|TNFR1|TNFR1-d2|TNFR55|TNFR60|p55|p55-R|p60	Affinity Capture-Western	physical	PUBMED:23032187	Low Throughput	BIOGRID	P01375	Q5STB3	NP_000585	P19438	-	NP_001333021|NP_001333020|NP_001056
835938	7124	7132	112979	112986	DADB-70P7.1	-	TNF	TNFRSF1A	DIF|TNF-alpha|TNFA|TNFSF2	CD120a|FPF|MS5|TBP1|TNF-R|TNF-R-I|TNF-R55|TNFAR|TNFR1|TNFR1-d2|TNFR55|TNFR60|p55|p55-R|p60	Affinity Capture-Western	physical	PUBMED:22675546	Low Throughput	BIOGRID	P01375	Q5STB3	NP_000585	P19438	-	NP_001333021|NP_001333020|NP_001056
872566	7124	7132	112979	112986	DADB-70P7.1	-	TNF	TNFRSF1A	DIF|TNF-alpha|TNFA|TNFSF2	CD120a|FPF|MS5|TBP1|TNF-R|TNF-R-I|TNF-R55|TNFAR|TNFR1|TNFR1-d2|TNFR55|TNFR60|p55|p55-R|p60	Affinity Capture-Western	physical	PUBMED:23746843	Low Throughput	BIOGRID	P01375	Q5STB3	NP_000585	P19438	-	NP_001333021|NP_001333020|NP_001056
887650	7124	7132	112979	112986	DADB-70P7.1	-	TNF	TNFRSF1A	DIF|TNF-alpha|TNFA|TNFSF2	CD120a|FPF|MS5|TBP1|TNF-R|TNF-R-I|TNF-R55|TNFAR|TNFR1|TNFR1-d2|TNFR55|TNFR60|p55|p55-R|p60	Reconstituted Complex	physical	PUBMED:9568681	Low Throughput	BIOGRID	P01375	Q5STB3	NP_000585	P19438	-	NP_001333021|NP_001333020|NP_001056
890918	7124	7132	112979	112986	DADB-70P7.1	-	TNF	TNFRSF1A	DIF|TNF-alpha|TNFA|TNFSF2	CD120a|FPF|MS5|TBP1|TNF-R|TNF-R-I|TNF-R55|TNFAR|TNFR1|TNFR1-d2|TNFR55|TNFR60|p55|p55-R|p60	Reconstituted Complex	physical	PUBMED:1310388	Low Throughput	BIOGRID	P01375	Q5STB3	NP_000585	P19438	-	NP_001333021|NP_001333020|NP_001056
901926	7124	7132	112979	112986	DADB-70P7.1	-	TNF	TNFRSF1A	DIF|TNF-alpha|TNFA|TNFSF2	CD120a|FPF|MS5|TBP1|TNF-R|TNF-R-I|TNF-R55|TNFAR|TNFR1|TNFR1-d2|TNFR55|TNFR60|p55|p55-R|p60	Reconstituted Complex	physical	PUBMED:8182064	Low Throughput	BIOGRID	P01375	Q5STB3	NP_000585	P19438	-	NP_001333021|NP_001333020|NP_001056
937550	7124	7132	112979	112986	DADB-70P7.1	-	TNF	TNFRSF1A	DIF|TNF-alpha|TNFA|TNFSF2	CD120a|FPF|MS5|TBP1|TNF-R|TNF-R-I|TNF-R55|TNFAR|TNFR1|TNFR1-d2|TNFR55|TNFR60|p55|p55-R|p60	Affinity Capture-Western	physical	PUBMED:24726327	Low Throughput	BIOGRID	P01375	Q5STB3	NP_000585	P19438	-	NP_001333021|NP_001333020|NP_001056
957481	7124	7132	112979	112986	DADB-70P7.1	-	TNF	TNFRSF1A	DIF|TNF-alpha|TNFA|TNFSF2	CD120a|FPF|MS5|TBP1|TNF-R|TNF-R-I|TNF-R55|TNFAR|TNFR1|TNFR1-d2|TNFR55|TNFR60|p55|p55-R|p60	Affinity Capture-Western	physical	PUBMED:24980434	Low Throughput	BIOGRID	P01375	Q5STB3	NP_000585	P19438	-	NP_001333021|NP_001333020|NP_001056
1102876	7124	7132	112979	112986	DADB-70P7.1	-	TNF	TNFRSF1A	DIF|TNF-alpha|TNFA|TNFSF2	CD120a|FPF|MS5|TBP1|TNF-R|TNF-R-I|TNF-R55|TNFAR|TNFR1|TNFR1-d2|TNFR55|TNFR60|p55|p55-R|p60	Reconstituted Complex	physical	PUBMED:8805640	Low Throughput	BIOGRID	P01375	Q5STB3	NP_000585	P19438	-	NP_001333021|NP_001333020|NP_001056
1195697	7124	7132	112979	112986	DADB-70P7.1	-	TNF	TNFRSF1A	DIF|TNF-alpha|TNFA|TNFSF2	CD120a|FPF|MS5|TBP1|TNF-R|TNF-R-I|TNF-R55|TNFAR|TNFR1|TNFR1-d2|TNFR55|TNFR60|p55|p55-R|p60	Affinity Capture-MS	physical	PUBMED:26186194	High Throughput	BIOGRID	P01375	Q5STB3	NP_000585	P19438	-	NP_001333021|NP_001333020|NP_001056
1510649	7124	7132	112979	112986	DADB-70P7.1	-	TNF	TNFRSF1A	DIF|TNF-alpha|TNFA|TNFSF2	CD120a|FPF|MS5|TBP1|TNF-R|TNF-R-I|TNF-R55|TNFAR|TNFR1|TNFR1-d2|TNFR55|TNFR60|p55|p55-R|p60	Affinity Capture-Western	physical	PUBMED:25911380	Low Throughput	BIOGRID	P01375	Q5STB3	NP_000585	P19438	-	NP_001333021|NP_001333020|NP_001056
1515728	7124	7132	112979	112986	DADB-70P7.1	-	TNF	TNFRSF1A	DIF|TNF-alpha|TNFA|TNFSF2	CD120a|FPF|MS5|TBP1|TNF-R|TNF-R-I|TNF-R55|TNFAR|TNFR1|TNFR1-d2|TNFR55|TNFR60|p55|p55-R|p60	Affinity Capture-Western	physical	PUBMED:26670046	Low Throughput	BIOGRID	P01375	Q5STB3	NP_000585	P19438	-	NP_001333021|NP_001333020|NP_001056
2208963	7124	7132	112979	112986	DADB-70P7.1	-	TNF	TNFRSF1A	DIF|TNF-alpha|TNFA|TNFSF2	CD120a|FPF|MS5|TBP1|TNF-R|TNF-R-I|TNF-R55|TNFAR|TNFR1|TNFR1-d2|TNFR55|TNFR60|p55|p55-R|p60	Affinity Capture-Western	physical	PUBMED:27560715	Low Throughput	BIOGRID	P01375	Q5STB3	NP_000585	P19438	-	NP_001333021|NP_001333020|NP_001056
2494154	7124	7132	112979	112986	DADB-70P7.1	-	TNF	TNFRSF1A	DIF|TNF-alpha|TNFA|TNFSF2	CD120a|FPF|MS5|TBP1|TNF-R|TNF-R-I|TNF-R55|TNFAR|TNFR1|TNFR1-d2|TNFR55|TNFR60|p55|p55-R|p60	Affinity Capture-MS	physical	PUBMED:27307491	High Throughput	BIOGRID	P01375	Q5STB3	NP_000585	P19438	-	NP_001333021|NP_001333020|NP_001056
2494762	7124	7132	112979	112986	DADB-70P7.1	-	TNF	TNFRSF1A	DIF|TNF-alpha|TNFA|TNFSF2	CD120a|FPF|MS5|TBP1|TNF-R|TNF-R-I|TNF-R55|TNFAR|TNFR1|TNFR1-d2|TNFR55|TNFR60|p55|p55-R|p60	Affinity Capture-MS	physical	PUBMED:27545878	High Throughput	BIOGRID	P01375	Q5STB3	NP_000585	P19438	-	NP_001333021|NP_001333020|NP_001056
2494832	7124	7132	112979	112986	DADB-70P7.1	-	TNF	TNFRSF1A	DIF|TNF-alpha|TNFA|TNFSF2	CD120a|FPF|MS5|TBP1|TNF-R|TNF-R-I|TNF-R55|TNFAR|TNFR1|TNFR1-d2|TNFR55|TNFR60|p55|p55-R|p60	Affinity Capture-Western	physical	PUBMED:27545878	Low Throughput	BIOGRID	P01375	Q5STB3	NP_000585	P19438	-	NP_001333021|NP_001333020|NP_001056
2609170	7124	7132	112979	112986	DADB-70P7.1	-	TNF	TNFRSF1A	DIF|TNF-alpha|TNFA|TNFSF2	CD120a|FPF|MS5|TBP1|TNF-R|TNF-R-I|TNF-R55|TNFAR|TNFR1|TNFR1-d2|TNFR55|TNFR60|p55|p55-R|p60	Affinity Capture-Western	physical	PUBMED:30420664	Low Throughput	BIOGRID	P01375	Q5STB3	NP_000585	P19438	-	NP_001333021|NP_001333020|NP_001056
901813	6868	7132	112731	112986	-	-	ADAM17	TNFRSF1A	ADAM18|CD156B|CSVP|NISBD|NISBD1|TACE	CD120a|FPF|MS5|TBP1|TNF-R|TNF-R-I|TNF-R55|TNFAR|TNFR1|TNFR1-d2|TNFR55|TNFR60|p55|p55-R|p60	Biochemical Activity	physical	PUBMED:17010968	Low Throughput	BIOGRID	P78536	B2RNB2	NP_003174	P19438	-	NP_001333021|NP_001333020|NP_001056
887079	6714	7132	112592	112986	RP5-823N20.1	-	SRC	TNFRSF1A	ASV|SRC1|c-SRC|p60-Src	CD120a|FPF|MS5|TBP1|TNF-R|TNF-R-I|TNF-R55|TNFAR|TNFR1|TNFR1-d2|TNFR55|TNFR60|p55|p55-R|p60	Biochemical Activity	physical	PUBMED:9237663	Low Throughput	BIOGRID	P12931	-	NP_938033|NP_005408	P19438	-	NP_001333021|NP_001333020|NP_001056
894135	6449	7132	112347	112986	-	-	SGTA	TNFRSF1A	SGT|alphaSGT|hSGT	CD120a|FPF|MS5|TBP1|TNF-R|TNF-R-I|TNF-R55|TNFAR|TNFR1|TNFR1-d2|TNFR55|TNFR60|p55|p55-R|p60	Two-hybrid	physical	PUBMED:21988832	High Throughput	BIOGRID	O43765	-	NP_003012	P19438	-	NP_001333021|NP_001333020|NP_001056
287805	5708	7132	111681	112986	-	-	PSMD2	TNFRSF1A	P97|RPN1|S2|TRAP2	CD120a|FPF|MS5|TBP1|TNF-R|TNF-R-I|TNF-R55|TNFAR|TNFR1|TNFR1-d2|TNFR55|TNFR60|p55|p55-R|p60	Affinity Capture-Western	physical	PUBMED:9126987	Low Throughput	BIOGRID	Q13200	-	NP_001265637|NP_001265638|NP_002799	P19438	-	NP_001333021|NP_001333020|NP_001056
244352	5599	7132	111585	112986	-	-	MAPK8	TNFRSF1A	JNK|JNK-46|JNK1|JNK1A2|JNK21B1/2|PRKM8|SAPK1|SAPK1c	CD120a|FPF|MS5|TBP1|TNF-R|TNF-R-I|TNF-R55|TNFAR|TNFR1|TNFR1-d2|TNFR55|TNFR60|p55|p55-R|p60	Co-purification	physical	PUBMED:15659383	Low Throughput	BIOGRID	P45983	A1L4K2	NP_001310257|NP_001310256|NP_001310255|NP_001310254|NP_001310253|NP_001310252|NP_001310251|NP_001310250|NP_001265476|NP_001265477|NP_001310249|NP_001310259|NP_001310258|NP_620637|NP_620634|NP_001310260|NP_001310231|NP_002741	P19438	-	NP_001333021|NP_001333020|NP_001056
606925	5594	7132	111580	112986	-	-	MAPK1	TNFRSF1A	ERK|ERK-2|ERK2|ERT1|MAPK2|P42MAPK|PRKM1|PRKM2|p38|p40|p41|p41mapk|p42-MAPK	CD120a|FPF|MS5|TBP1|TNF-R|TNF-R-I|TNF-R55|TNFAR|TNFR1|TNFR1-d2|TNFR55|TNFR60|p55|p55-R|p60	Biochemical Activity	physical	PUBMED:11606045	Low Throughput	BIOGRID	P28482	Q1HBJ4|Q499G7	NP_002736|NP_620407	P19438	-	NP_001333021|NP_001333020|NP_001056
1528155	5594	7132	111580	112986	-	-	MAPK1	TNFRSF1A	ERK|ERK-2|ERK2|ERT1|MAPK2|P42MAPK|PRKM1|PRKM2|p38|p40|p41|p41mapk|p42-MAPK	CD120a|FPF|MS5|TBP1|TNF-R|TNF-R-I|TNF-R55|TNFAR|TNFR1|TNFR1-d2|TNFR55|TNFR60|p55|p55-R|p60	Affinity Capture-Western	physical	PUBMED:19850087	Low Throughput	BIOGRID	P28482	Q1HBJ4|Q499G7	NP_002736|NP_620407	P19438	-	NP_001333021|NP_001333020|NP_001056
824581	5580	7132	111566	112986	-	-	PRKCD	TNFRSF1A	ALPS3|CVID9|MAY1|PKCD|nPKC-delta	CD120a|FPF|MS5|TBP1|TNF-R|TNF-R-I|TNF-R55|TNFAR|TNFR1|TNFR1-d2|TNFR55|TNFR60|p55|p55-R|p60	Biochemical Activity	physical	PUBMED:11078718	Low Throughput	BIOGRID	Q05655	A0A024R328	NP_997704|NP_001303256|NP_006245	P19438	-	NP_001333021|NP_001333020|NP_001056
715511	4653	7132	110736	112986	-	-	MYOC	TNFRSF1A	GLC1A|GPOA|JOAG|JOAG1|TIGR|myocilin	CD120a|FPF|MS5|TBP1|TNF-R|TNF-R-I|TNF-R55|TNFAR|TNFR1|TNFR1-d2|TNFR55|TNFR60|p55|p55-R|p60	Two-hybrid	physical	PUBMED:16289162	Low Throughput	BIOGRID	Q99972	-	NP_000252	P19438	-	NP_001333021|NP_001333020|NP_001056
244353	4478	7132	110584	112986	-	-	MSN	TNFRSF1A	HEL70	CD120a|FPF|MS5|TBP1|TNF-R|TNF-R-I|TNF-R55|TNFAR|TNFR1|TNFR1-d2|TNFR55|TNFR60|p55|p55-R|p60	Co-purification	physical	PUBMED:15659383	Low Throughput	BIOGRID	P26038	V9HWC0	NP_002435	P19438	-	NP_001333021|NP_001333020|NP_001056
316466	4050	7132	110228	112986	DAAP-90L16.4	-	LTB	TNFRSF1A	TNFC|TNFSF3|p33	CD120a|FPF|MS5|TBP1|TNF-R|TNF-R-I|TNF-R55|TNFAR|TNFR1|TNFR1-d2|TNFR55|TNFR60|p55|p55-R|p60	Reconstituted Complex	physical	PUBMED:7995952	Low Throughput	BIOGRID	Q06643	Q5STB2	NP_033666|NP_002332	P19438	-	NP_001333021|NP_001333020|NP_001056
890920	4049	7132	110227	112986	DAMA-25N12.13-004	-	LTA	TNFRSF1A	LT|TNFB|TNFSF1	CD120a|FPF|MS5|TBP1|TNF-R|TNF-R-I|TNF-R55|TNFAR|TNFR1|TNFR1-d2|TNFR55|TNFR60|p55|p55-R|p60	Reconstituted Complex	physical	PUBMED:1310388	Low Throughput	BIOGRID	P01374	Q5STV3	NP_000586|NP_001153212	P19438	-	NP_001333021|NP_001333020|NP_001056
901928	4049	7132	110227	112986	DAMA-25N12.13-004	-	LTA	TNFRSF1A	LT|TNFB|TNFSF1	CD120a|FPF|MS5|TBP1|TNF-R|TNF-R-I|TNF-R55|TNFAR|TNFR1|TNFR1-d2|TNFR55|TNFR60|p55|p55-R|p60	Reconstituted Complex	physical	PUBMED:8182064	Low Throughput	BIOGRID	P01374	Q5STV3	NP_000586|NP_001153212	P19438	-	NP_001333021|NP_001333020|NP_001056
283270	3551	7132	109767	112986	-	-	IKBKB	TNFRSF1A	IKK-beta|IKK2|IKKB|IMD15|NFKBIKB	CD120a|FPF|MS5|TBP1|TNF-R|TNF-R-I|TNF-R55|TNFAR|TNFR1|TNFR1-d2|TNFR55|TNFR60|p55|p55-R|p60	Affinity Capture-Western	physical	PUBMED:10755617	Low Throughput	BIOGRID	O14920	-	NP_001547|NP_001177649|NP_001229707	P19438	-	NP_001333021|NP_001333020|NP_001056
716927	3551	7132	109767	112986	-	-	IKBKB	TNFRSF1A	IKK-beta|IKK2|IKKB|IMD15|NFKBIKB	CD120a|FPF|MS5|TBP1|TNF-R|TNF-R-I|TNF-R55|TNFAR|TNFR1|TNFR1-d2|TNFR55|TNFR60|p55|p55-R|p60	Biochemical Activity	physical	PUBMED:21724995	Low Throughput	BIOGRID	O14920	-	NP_001547|NP_001177649|NP_001229707	P19438	-	NP_001333021|NP_001333020|NP_001056
893807	3273	7132	109509	112986	-	-	HRG	TNFRSF1A	HPRG|HRGP|THPH11	CD120a|FPF|MS5|TBP1|TNF-R|TNF-R-I|TNF-R55|TNFAR|TNFR1|TNFR1-d2|TNFR55|TNFR60|p55|p55-R|p60	Two-hybrid	physical	PUBMED:21988832	High Throughput	BIOGRID	P04196	-	NP_000403	P19438	-	NP_001333021|NP_001333020|NP_001056
1447850	3184	7132	109425	112986	-	-	HNRNPD	TNFRSF1A	AUF1|AUF1A|HNRPD|P37|hnRNPD0	CD120a|FPF|MS5|TBP1|TNF-R|TNF-R-I|TNF-R55|TNFAR|TNFR1|TNFR1-d2|TNFR55|TNFR60|p55|p55-R|p60	Affinity Capture-MS	physical	PUBMED:26496610	High Throughput	BIOGRID	Q14103	A0A024RDF4|A0A024RDB4|A0A024RDF3	NP_001003810|NP_112737|NP_002129|NP_112738	P19438	-	NP_001333021|NP_001333020|NP_001056
893768	2998	7132	109253	112986	-	-	GYS2	TNFRSF1A	-	CD120a|FPF|MS5|TBP1|TNF-R|TNF-R-I|TNF-R55|TNFAR|TNFR1|TNFR1-d2|TNFR55|TNFR60|p55|p55-R|p60	Two-hybrid	physical	PUBMED:21988832	High Throughput	BIOGRID	P54840	-	NP_068776	P19438	-	NP_001333021|NP_001333020|NP_001056
276938	2885	7132	109142	112986	-	-	GRB2	TNFRSF1A	ASH|EGFRBP-GRB2|Grb3-3|MST084|MSTP084|NCKAP2	CD120a|FPF|MS5|TBP1|TNF-R|TNF-R-I|TNF-R55|TNFAR|TNFR1|TNFR1-d2|TNFR55|TNFR60|p55|p55-R|p60	Affinity Capture-Western	physical	PUBMED:10359574	Low Throughput	BIOGRID	P62993	B0LPF3	NP_002077|NP_987102	P19438	-	NP_001333021|NP_001333020|NP_001056
664159	1994	7132	108309	112986	-	-	ELAVL1	TNFRSF1A	ELAV1|HUR|Hua|MelG	CD120a|FPF|MS5|TBP1|TNF-R|TNF-R-I|TNF-R55|TNFAR|TNFR1|TNFR1-d2|TNFR55|TNFR60|p55|p55-R|p60	Affinity Capture-RNA	physical	PUBMED:19322201	High Throughput	BIOGRID	Q15717	-	NP_001410	P19438	-	NP_001333021|NP_001333020|NP_001056
1067386	1956	7132	108276	112986	-	-	EGFR	TNFRSF1A	ERBB|ERBB1|HER1|NISBD2|PIG61|mENA	CD120a|FPF|MS5|TBP1|TNF-R|TNF-R-I|TNF-R55|TNFAR|TNFR1|TNFR1-d2|TNFR55|TNFR60|p55|p55-R|p60	Two-hybrid	physical	PUBMED:25402006	Low Throughput	BIOGRID	P00533	-	NP_001333829|NP_001333828|NP_958440|NP_005219|NP_001333826|NP_958441|NP_958439	P19438	-	NP_001333021|NP_001333020|NP_001056
1506065	1956	7132	108276	112986	-	-	EGFR	TNFRSF1A	ERBB|ERBB1|HER1|NISBD2|PIG61|mENA	CD120a|FPF|MS5|TBP1|TNF-R|TNF-R-I|TNF-R55|TNFAR|TNFR1|TNFR1-d2|TNFR55|TNFR60|p55|p55-R|p60	PCA	physical	PUBMED:24658140	High Throughput	BIOGRID	P00533	-	NP_001333829|NP_001333828|NP_958440|NP_005219|NP_001333826|NP_958441|NP_958439	P19438	-	NP_001333021|NP_001333020|NP_001056
716926	1147	7132	107569	112986	-	-	CHUK	TNFRSF1A	IKBKA|IKK-alpha|IKK1|IKKA|NFKBIKA|TCF16	CD120a|FPF|MS5|TBP1|TNF-R|TNF-R-I|TNF-R55|TNFAR|TNFR1|TNFR1-d2|TNFR55|TNFR60|p55|p55-R|p60	Biochemical Activity	physical	PUBMED:21724995	Low Throughput	BIOGRID	O15111	-	NP_001269|NP_001307857	P19438	-	NP_001333021|NP_001333020|NP_001056
244354	843	7132	107293	112986	-	-	CASP10	TNFRSF1A	ALPS2|FLICE2|MCH4	CD120a|FPF|MS5|TBP1|TNF-R|TNF-R-I|TNF-R55|TNFAR|TNFR1|TNFR1-d2|TNFR55|TNFR60|p55|p55-R|p60	Co-purification	physical	PUBMED:15659383	Low Throughput	BIOGRID	Q92851	-	NP_116756|NP_001221|NP_116758|NP_116759|NP_001193453|NP_001193471	P19438	-	NP_001333021|NP_001333020|NP_001056
244355	841	7132	107291	112986	-	-	CASP8	TNFRSF1A	ALPS2B|CAP4|Casp-8|FLICE|MACH|MCH5	CD120a|FPF|MS5|TBP1|TNF-R|TNF-R-I|TNF-R55|TNFAR|TNFR1|TNFR1-d2|TNFR55|TNFR60|p55|p55-R|p60	Co-purification	physical	PUBMED:15659383	Low Throughput	BIOGRID	Q14790	A0A024R3Z8	NP_203520|NP_203519|NP_203522|NP_001073593|NP_001073594|NP_001219	P19438	-	NP_001333021|NP_001333020|NP_001056
315106	840	7132	107290	112986	RP11-211N11.6	-	CASP7	TNFRSF1A	CASP-7|CMH-1|ICE-LAP3|LICE2|MCH3	CD120a|FPF|MS5|TBP1|TNF-R|TNF-R-I|TNF-R55|TNFAR|TNFR1|TNFR1-d2|TNFR55|TNFR60|p55|p55-R|p60	Biochemical Activity	physical	PUBMED:11755217	Low Throughput	BIOGRID	P55210	B4DWA2	NP_203124|NP_203125|NP_203126|NP_001253985|NP_001253987|NP_001253986|NP_001307840|NP_001218	P19438	-	NP_001333021|NP_001333020|NP_001056
244347	637	7132	107106	112986	-	-	BID	TNFRSF1A	FP497	CD120a|FPF|MS5|TBP1|TNF-R|TNF-R-I|TNF-R55|TNFAR|TNFR1|TNFR1-d2|TNFR55|TNFR60|p55|p55-R|p60	Co-purification	physical	PUBMED:15659383	Low Throughput	BIOGRID	P55957	B2ZP79|A8ASI8|B3KT21	NP_001231499|NP_001231498|NP_001231496|NP_001231501|NP_001187|NP_932071|NP_932070	P19438	-	NP_001333021|NP_001333020|NP_001056
244357	396	7132	106889	112986	-	-	ARHGDIA	TNFRSF1A	GDIA1|HEL-S-47e|NPHS8|RHOGDI|RHOGDI-1	CD120a|FPF|MS5|TBP1|TNF-R|TNF-R-I|TNF-R55|TNFAR|TNFR1|TNFR1-d2|TNFR55|TNFR60|p55|p55-R|p60	Co-purification	physical	PUBMED:15659383	Low Throughput	BIOGRID	P52565	J3QQX2|V9HWE8	NP_001288170|NP_001288171|NP_001288172|NP_004300|NP_001288169|NP_001172006|NP_001172007	P19438	-	NP_001333021|NP_001333020|NP_001056
244356	387	7132	106880	112986	-	-	RHOA	TNFRSF1A	ARH12|ARHA|RHO12|RHOH12	CD120a|FPF|MS5|TBP1|TNF-R|TNF-R-I|TNF-R55|TNFAR|TNFR1|TNFR1-d2|TNFR55|TNFR60|p55|p55-R|p60	Co-purification	physical	PUBMED:15659383	Low Throughput	BIOGRID	P61586	Q9BVT0|A0A024R324	NP_001300872|NP_001300873|NP_001300870|NP_001655|NP_001300876|NP_001300874|NP_001300875	P19438	-	NP_001333021|NP_001333020|NP_001056
244351	356	7132	106852	112986	-	-	FASLG	TNFRSF1A	ALPS1B|APT1LG1|APTL|CD178|CD95-L|CD95L|FASL|TNFSF6	CD120a|FPF|MS5|TBP1|TNF-R|TNF-R-I|TNF-R55|TNFAR|TNFR1|TNFR1-d2|TNFR55|TNFR60|p55|p55-R|p60	Co-purification	physical	PUBMED:15659383	Low Throughput	BIOGRID	P48023	Q53ZZ1	NP_000630|NP_001289675	P19438	-	NP_001333021|NP_001333020|NP_001056
504446	356	7132	106852	112986	-	-	FASLG	TNFRSF1A	ALPS1B|APT1LG1|APTL|CD178|CD95-L|CD95L|FASL|TNFSF6	CD120a|FPF|MS5|TBP1|TNF-R|TNF-R-I|TNF-R55|TNFAR|TNFR1|TNFR1-d2|TNFR55|TNFR60|p55|p55-R|p60	Affinity Capture-Western	physical	PUBMED:12753742	Low Throughput	BIOGRID	P48023	Q53ZZ1	NP_000630|NP_001289675	P19438	-	NP_001333021|NP_001333020|NP_001056
244350	355	7132	106851	112986	RP11-399O19.7	-	FAS	TNFRSF1A	ALPS1A|APO-1|APT1|CD95|FAS1|FASTM|TNFRSF6	CD120a|FPF|MS5|TBP1|TNF-R|TNF-R-I|TNF-R55|TNFAR|TNFR1|TNFR1-d2|TNFR55|TNFR60|p55|p55-R|p60	Co-purification	physical	PUBMED:15659383	Low Throughput	BIOGRID	P25445	Q59FU8	NP_690610|NP_690611|NP_000034	P19438	-	NP_001333021|NP_001333020|NP_001056
2603857	329	7132	106826	112986	-	-	BIRC2	TNFRSF1A	API1|HIAP2|Hiap-2|MIHB|RNF48|c-IAP1|cIAP1	CD120a|FPF|MS5|TBP1|TNF-R|TNF-R-I|TNF-R55|TNFAR|TNFR1|TNFR1-d2|TNFR55|TNFR60|p55|p55-R|p60	Affinity Capture-MS	physical	PUBMED:30561431	High Throughput	BIOGRID	Q13490	-	NP_001243092|NP_001157|NP_001243095	P19438	-	NP_001333021|NP_001333020|NP_001056
