# Supplementary material for: HRG switches TNFR1-mediated cell survival to apoptosis in Hepatocellular Carcinoma
Source: Theranostics. 2020 Aug 20;10(23):10434–47. doi: 10.7150/thno.47286 (PMC7482824; doi:10.7150/thno.47286)
Supplement: Supplementary file 3 — Supplementary table S2. [file thnov10p10434s3.xlsx]

## Sheet: LC-MS analysis
Table S2. LC-MS analysis of TNFR1 co-IP lysates of different groups. Related to Figure S2F.
Description
LC-MS analysis of TNFR1 co-IP lysates of different groups (control, TNF-α 15 min stimulation, TNF-α 2 h stimulation, and HRG overexpression) to identify novel E3 ubiquitin ligases or deubiquitinates of TNFR1.
Protein Group	Protein ID	Accession	-10lgP	Coverage (%)	Coverage (%) control (co-IP: IgG)	Coverage (%) control (co-IP: TNFR1)	Coverage (%) TNF-α 15min (co-IP: TNFR1)	Coverage (%) TNF-α 2h (co-IP: TNFR1)	Coverage (%) overexpression HRG (co-IP: TNFR1)	control (co-IP: IgG)	control (co-IP: TNFR1)	TNF-α 15min (co-IP: TNFR1)	TNF-α 2h (co-IP: TNFR1)	overexpression HRG (co-IP: TNFR1)	#Peptides	#Unique	#Spec control (co-IP: IgG)	#Spec control (co-IP: TNFR1)	#Spec TNF-α 15min (co-IP: TNFR1)	#Spec TNF-α 2h (co-IP: TNFR1)	#Spec overexpression HRG (co-IP: TNFR1)	Avg. Mass	Description
3	10	sp|Q15149|PLEC_HUMAN	483.76	61	1	48	56	46	32	1610000	5880000000	10500000000	4810000000	1600000000	358	316	17	568	708	378	213	531796	Plectin OS=Homo sapiens OX=9606 GN=PLEC PE=1 SV=3
5	11	sp|P35579|MYH9_HUMAN	404.63	59	51	43	51	52	42	941000000	1630000000	1360000000	2320000000	1940000000	151	106	212	240	225	285	266	226530	Myosin-9 OS=Homo sapiens OX=9606 GN=MYH9 PE=1 SV=4
1	5	sp|P23246|SFPQ_HUMAN	395.2	72	50	70	69	66	64	1160000000	25600000000	30800000000	32800000000	21600000000	117	95	101	712	767	787	818	76150	Splicing factor proline- and glutamine-rich OS=Homo sapiens OX=9606 GN=SFPQ PE=1 SV=2
2	3	sp|Q15233|NONO_HUMAN	388.42	78	55	76	78	78	75	948000000	24700000000	26300000000	31100000000	18300000000	104	83	98	551	506	556	440	54232	Non-POU domain-containing octamer-binding protein OS=Homo sapiens OX=9606 GN=NONO PE=1 SV=4
4	1	sp|P11940|PABP1_HUMAN	373.03	81	75	66	78	79	71	410000000	1530000000	2380000000	3060000000	1500000000	88	19	150	261	333	407	238	70671	Polyadenylate-binding protein 1 OS=Homo sapiens OX=9606 GN=PABPC1 PE=1 SV=2
38	32	sp|P58107|EPIPL_HUMAN	354.67	19	1	12	17	11	5		536000000	822000000	627000000	58900000	101	75	5	94	121	71	21	555666	Epiplakin OS=Homo sapiens OX=9606 GN=EPPK1 PE=1 SV=3
21	23	sp|Q7Z406|MYH14_HUMAN	349.68	46	14	28	39	36	26	20000000	395000000	890000000	651000000	443000000	95	63	34	90	134	102	81	227868	Myosin-14 OS=Homo sapiens OX=9606 GN=MYH14 PE=1 SV=2
8	2	sp|Q13310|PABP4_HUMAN	348.2	72	49	51	66	64	56	357000000	1440000000	1870000000	2290000000	1420000000	63	29	94	156	191	213	155	70783	Polyadenylate-binding protein 4 OS=Homo sapiens OX=9606 GN=PABPC4 PE=1 SV=1
6	4	sp|Q8WXF1|PSPC1_HUMAN	345.87	67	26	62	65	66	61	90000000	6180000000	8180000000	9010000000	4420000000	76	56	20	235	247	270	180	58744	Paraspeckle component 1 OS=Homo sapiens OX=9606 GN=PSPC1 PE=1 SV=1
20	20	sp|Q92900|RENT1_HUMAN	343.56	52	27	41	46	50	33	197000000	1120000000	1200000000	1610000000	611000000	53	50	32	98	102	133	79	124345	Regulator of nonsense transcripts 1 OS=Homo sapiens OX=9606 GN=UPF1 PE=1 SV=2
32	27	sp|P15924|DESP_HUMAN	343.09	38	1	31	28	21	13		1120000000	818000000	576000000	186000000	118	100	11	134	111	71	44	331774	Desmoplakin OS=Homo sapiens OX=9606 GN=DSP PE=1 SV=3
35	28	sp|P35580|MYH10_HUMAN	328.96	37	24	20	24	27	19	82300000	116000000	129000000	238000000	90700000	75	39	61	65	67	80	72	228997	Myosin-10 OS=Homo sapiens OX=9606 GN=MYH10 PE=1 SV=3
12	8	sp|Q9NZI8|IF2B1_HUMAN	326.01	63	50	58	51	52	52	1420000000	3710000000	4790000000	6190000000	2930000000	61	48	96	151	146	165	126	63481	Insulin-like growth factor 2 mRNA-binding protein 1 OS=Homo sapiens OX=9606 GN=IGF2BP1 PE=1 SV=2
22	13	sp|Q5T9A4|ATD3B_HUMAN	318.8	59	14	39	51	47	37	1280000	325000000	541000000	436000000	106000000	48	14	11	131	124	104	71	72573	ATPase family AAA domain-containing protein 3B OS=Homo sapiens OX=9606 GN=ATAD3B PE=1 SV=1
16	73	sp|P60709|ACTB_HUMAN	318.75	75	74	57	57	58	57	30900000	2420000	65600000	99200000	94100000	43	2	103	100	113	134	90	41737	Actin cytoplasmic 1 OS=Homo sapiens OX=9606 GN=ACTB PE=1 SV=1
17	74	sp|P63261|ACTG_HUMAN	317.91	75	74	52	57	58	57	9790000		16200000	22600000	12600000	42	1	102	97	109	134	84	41793	Actin cytoplasmic 2 OS=Homo sapiens OX=9606 GN=ACTG1 PE=1 SV=1
7	50	sp|Q9H361|PABP3_HUMAN	315.98	42	33	33	40	37	33	9450000	44500000	64800000	61200000		50	2	90	163	189	229	150	70031	Polyadenylate-binding protein 3 OS=Homo sapiens OX=9606 GN=PABPC3 PE=1 SV=2
13	33	sp|Q13283|G3BP1_HUMAN	315.28	67	49	61	52	62	50	683000000	3090000000	3320000000	4230000000	2300000000	28	24	71	164	144	158	128	52164	Ras GTPase-activating protein-binding protein 1 OS=Homo sapiens OX=9606 GN=G3BP1 PE=1 SV=1
24	18	sp|P09874|PARP1_HUMAN	314.2	50	44	39	37	43	35	866000000	844000000	673000000	1180000000	655000000	53	48	95	91	62	104	66	113084	Poly [ADP-ribose] polymerase 1 OS=Homo sapiens OX=9606 GN=PARP1 PE=1 SV=4
40	25	sp|Q08211|DHX9_HUMAN	314.15	43	23	27	39	32	26	215000000	539000000	777000000	727000000	415000000	55	49	46	67	72	72	45	140958	ATP-dependent RNA helicase A OS=Homo sapiens OX=9606 GN=DHX9 PE=1 SV=4
19	12	sp|Q9HCE1|MOV10_HUMAN	312.91	59	29	49	46	53	43	181000000	1120000000	1230000000	1570000000	651000000	64	60	37	108	97	124	77	113671	Helicase MOV-10 OS=Homo sapiens OX=9606 GN=MOV10 PE=1 SV=2
28	36	sp|P05783|K1C18_HUMAN	311.32	64	45	61	55	57	55	188000000	1440000000	1950000000	1660000000	768000000	43	26	43	91	113	97	57	48058	Keratin type I cytoskeletal 18 OS=Homo sapiens OX=9606 GN=KRT18 PE=1 SV=2
43	21	sp|Q7Z417|NUFP2_HUMAN	310.05	52	34	44	46	52	46	333000000	862000000	1690000000	1990000000	998000000	32	30	33	52	74	79	54	76121	Nuclear fragile X mental retardation-interacting protein 2 OS=Homo sapiens OX=9606 GN=NUFIP2 PE=1 SV=1
25	19	sp|Q14694|UBP10_HUMAN	309.71	56	39	44	48	48	30	207000000	4050000000	1240000000	1570000000	880000000	39	37	38	109	107	111	56	87134	Ubiquitin carboxyl-terminal hydrolase 10 OS=Homo sapiens OX=9606 GN=USP10 PE=1 SV=2
30	26	sp|Q8WWM7|ATX2L_HUMAN	308.14	44	25	35	43	35	28	353000000	1480000000	2150000000	2160000000	1410000000	42	41	36	87	100	100	75	113374	Ataxin-2-like protein OS=Homo sapiens OX=9606 GN=ATXN2L PE=1 SV=2
18	37	sp|Q9NVI7|ATD3A_HUMAN	307.47	56	18	49	48	49	42	3150000	392000000	510000000	404000000	143000000	51	14	13	136	118	109	78	71369	ATPase family AAA domain-containing protein 3A OS=Homo sapiens OX=9606 GN=ATAD3A PE=1 SV=2
37	39	sp|Q7L2E3|DHX30_HUMAN	306.82	50	19	40	41	41	26	82400000	942000000	771000000	870000000	346000000	60	55	24	91	83	87	47	133938	ATP-dependent RNA helicase DHX30 OS=Homo sapiens OX=9606 GN=DHX30 PE=1 SV=1
54	29	sp|Q00610|CLH1_HUMAN	306.81	33	20	23	16	29	11	191000000	490000000	184000000	594000000	111000000	50	46	38	63	32	67	24	191613	Clathrin heavy chain 1 OS=Homo sapiens OX=9606 GN=CLTC PE=1 SV=5
70	31	sp|Q9Y520|PRC2C_HUMAN	306.78	25	8	15	18	15	15	78000000	249000000	378000000	370000000	208000000	55	52	22	37	50	48	37	316911	Protein PRRC2C OS=Homo sapiens OX=9606 GN=PRRC2C PE=1 SV=4
42	30	sp|Q04637|IF4G1_HUMAN	304.41	35	16	25	29	29	24	110000000	830000000	608000000	799000000	330000000	52	42	29	81	62	73	49	175490	Eukaryotic translation initiation factor 4 gamma 1 OS=Homo sapiens OX=9606 GN=EIF4G1 PE=1 SV=4
29	15	sp|O00425|IF2B3_HUMAN	303.55	54	41	48	49	47	44	268000000	853000000	1280000000	1350000000	788000000	40	28	52	76	101	102	67	63705	Insulin-like growth factor 2 mRNA-binding protein 3 OS=Homo sapiens OX=9606 GN=IGF2BP3 PE=1 SV=2
69	24	sp|Q9P2E9|RRBP1_HUMAN	303.49	38	24	29	23	24	25	69400000	230000000	130000000	157000000	140000000	45	37	45	52	32	34	41	152456	Ribosome-binding protein 1 OS=Homo sapiens OX=9606 GN=RRBP1 PE=1 SV=5
58	57	sp|Q14444|CAPR1_HUMAN	303.1	49	31	33	37	36	28	350000000	1890000000	1690000000	1990000000	1140000000	40	38	33	53	52	47	33	78366	Caprin-1 OS=Homo sapiens OX=9606 GN=CAPRIN1 PE=1 SV=2
15	6	sp|P05787|K2C8_HUMAN	302.75	64	43	60	59	61	55	154000000	2590000000	4780000000	3850000000	2120000000	52	34	43	137	161	175	82	53704	Keratin type II cytoskeletal 8 OS=Homo sapiens OX=9606 GN=KRT8 PE=1 SV=7
33	14	sp|O00571|DDX3X_HUMAN	298.63	62	57	45	60	60	43	529000000	830000000	1090000000	1210000000	558000000	45	36	73	69	78	91	60	73244	ATP-dependent RNA helicase DDX3X OS=Homo sapiens OX=9606 GN=DDX3X PE=1 SV=3
27	9	sp|P52272|HNRPM_HUMAN	297.05	61	41	43	53	55	44	178000000	746000000	1100000000	1390000000	734000000	43	41	40	76	110	120	57	77516	Heterogeneous nuclear ribonucleoprotein M OS=Homo sapiens OX=9606 GN=HNRNPM PE=1 SV=3
14	109	sp|Q9UN86|G3BP2_HUMAN	296.9	41	36	40	38	38	34	394000000	1830000000	1580000000	2680000000	1580000000	27	22	54	137	128	149	158	54121	Ras GTPase-activating protein-binding protein 2 OS=Homo sapiens OX=9606 GN=G3BP2 PE=1 SV=2
23	17	sp|P51114|FXR1_HUMAN	295.55	53	31	38	48	52	41	189000000	813000000	1190000000	1420000000	731000000	46	37	37	85	102	121	89	69721	Fragile X mental retardation syndrome-related protein 1 OS=Homo sapiens OX=9606 GN=FXR1 PE=1 SV=3
62	42	sp|P54886|P5CS_HUMAN	293.05	44	16	32	41	31	9	2290000000	392000000	915000000	306000000	31900000	37	35	25	52	95	37	7	87302	Delta-1-pyrroline-5-carboxylate synthase OS=Homo sapiens OX=9606 GN=ALDH18A1 PE=1 SV=2
45	160	sp|P67809|YBOX1_HUMAN	291.47	78	66	66	69	72	71	335000000	712000000	1870000000	2110000000	1220000000	30	20	24	54	65	73	59	35924	Y-box-binding protein 1 OS=Homo sapiens OX=9606 GN=YBX1 PE=1 SV=3
59	16	sp|P10809|CH60_HUMAN	287.62	58	24	43	51	49	29	42500000	335000000	708000000	648000000	191000000	33	32	13	43	69	65	29	61055	60 kDa heat shock protein mitochondrial OS=Homo sapiens OX=9606 GN=HSPD1 PE=1 SV=2
44	47	sp|P17844|DDX5_HUMAN	285.5	51	40	39	41	48	35	131000000	472000000	468000000	1340000000	264000000	43	26	38	59	56	83	49	69148	Probable ATP-dependent RNA helicase DDX5 OS=Homo sapiens OX=9606 GN=DDX5 PE=1 SV=1
76	38	sp|P51116|FXR2_HUMAN	284.24	49	24	32	46	44	29	47500000	176000000	390000000	457000000	198000000	33	24	17	38	41	51	33	74223	Fragile X mental retardation syndrome-related protein 2 OS=Homo sapiens OX=9606 GN=FXR2 PE=1 SV=2
48	35	sp|P26599|PTBP1_HUMAN	284.19	63	52	46	39	52	33	337000000	520000000	660000000	796000000	289000000	32	23	62	55	47	62	34	57221	Polypyrimidine tract-binding protein 1 OS=Homo sapiens OX=9606 GN=PTBP1 PE=1 SV=1
77	120	sp|P22626|ROA2_HUMAN	283.85	61	52	49	54	56	48	387000000	425000000	533000000	798000000	513000000	26	18	38	30	35	47	29	37430	Heterogeneous nuclear ribonucleoproteins A2/B1 OS=Homo sapiens OX=9606 GN=HNRNPA2B1 PE=1 SV=2
90	45	sp|A3KMH1|VWA8_HUMAN	282.88	30	1	18	22	18	12	3180000	245000000	274000000	248000000	96600000	50	47	3	38	49	46	22	214823	von Willebrand factor A domain-containing protein 8 OS=Homo sapiens OX=9606 GN=VWA8 PE=1 SV=2
47	59	sp|Q12906|ILF3_HUMAN	275.8	45	34	32	33	36	35	424000000	767000000	628000000	913000000	573000000	45	35	54	49	53	52	61	95339	Interleukin enhancer-binding factor 3 OS=Homo sapiens OX=9606 GN=ILF3 PE=1 SV=3
50	22	sp|Q9Y6M1|IF2B2_HUMAN	275.4	50	38	40	44	42	47	134000000	333000000	420000000	446000000	279000000	33	24	40	45	54	57	50	66121	Insulin-like growth factor 2 mRNA-binding protein 2 OS=Homo sapiens OX=9606 GN=IGF2BP2 PE=1 SV=2
49	116	sp|P31943|HNRH1_HUMAN	273.96	49	41	42	43	48	35	84900000	194000000	355000000	389000000	151000000	24	10	42	51	60	61	41	49229	Heterogeneous nuclear ribonucleoprotein H OS=Homo sapiens OX=9606 GN=HNRNPH1 PE=1 SV=4
66	40	sp|P11142|HSP7C_HUMAN	270.65	43	29	38	35	37	29	172000000	273000000	379000000	544000000	261000000	29	22	32	47	48	50	32	70898	Heat shock cognate 71 kDa protein OS=Homo sapiens OX=9606 GN=HSPA8 PE=1 SV=1
51	43	sp|Q00839|HNRPU_HUMAN	269.84	41	31	27	29	28	26	229000000	519000000	640000000	722000000	421000000	40	35	40	47	51	57	46	90585	Heterogeneous nuclear ribonucleoprotein U OS=Homo sapiens OX=9606 GN=HNRNPU PE=1 SV=6
145	46	sp|Q14157|UBP2L_HUMAN	269.72	29	14	7	24	29	18	36500000	29800000	182000000	295000000	80100000	22	22	11	7	27	40	17	114534	Ubiquitin-associated protein 2-like OS=Homo sapiens OX=9606 GN=UBAP2L PE=1 SV=2
99	44	sp|P48634|PRC2A_HUMAN	266.4	27	4	14	17	20	15	19300000	180000000	222000000	223000000	157000000	36	35	8	26	40	43	25	228861	Protein PRRC2A OS=Homo sapiens OX=9606 GN=PRRC2A PE=1 SV=3
31	68	sp|P62701|RS4X_HUMAN	264.72	74	62	68	72	68	59	215000000	1290000000	999000000	1310000000	554000000	33	28	39	103	86	101	66	29598	40S ribosomal protein S4 X isoform OS=Homo sapiens OX=9606 GN=RPS4X PE=1 SV=2
198	51	sp|P51659|DHB4_HUMAN	263.44	42	13	21	35	24	16	22700000	45400000	143000000	71700000	56200000	25	23	8	13	25	14	14	79686	Peroxisomal multifunctional enzyme type 2 OS=Homo sapiens OX=9606 GN=HSD17B4 PE=1 SV=3
73	48	sp|Q9NQ94|A1CF_HUMAN	263.41	42	26	37	37	37	30	82100000	383000000	370000000	361000000	126000000	27	22	21	47	47	47	26	65202	APOBEC1 complementation factor OS=Homo sapiens OX=9606 GN=A1CF PE=1 SV=1
52	49	sp|Q92841|DDX17_HUMAN	262.29	46	31	42	42	37	33	122000000	308000000	359000000	418000000	178000000	35	20	31	60	52	52	43	80273	Probable ATP-dependent RNA helicase DDX17 OS=Homo sapiens OX=9606 GN=DDX17 PE=1 SV=2
109	41	sp|Q6PKG0|LARP1_HUMAN	261.27	39	12	24	34	29	13	35800000	235000000	273000000	286000000	67200000	35	28	11	32	37	38	16	123510	La-related protein 1 OS=Homo sapiens OX=9606 GN=LARP1 PE=1 SV=2
41	218	sp|P68133|ACTS_HUMAN	260.89	35	34	30	30	32	31	28400000	29700000	39600000	47300000	5830000	27	1	52	59	61	74	55	42051	Actin alpha skeletal muscle OS=Homo sapiens OX=9606 GN=ACTA1 PE=1 SV=1
41	219	sp|P68032|ACTC_HUMAN	260.89	35	34	30	30	32	31	28400000	29700000	39600000	47300000	5830000	27	1	52	59	61	74	55	42019	Actin alpha cardiac muscle 1 OS=Homo sapiens OX=9606 GN=ACTC1 PE=1 SV=1
75	56	sp|P61978|HNRPK_HUMAN	260.51	58	51	32	47	49	39	745000000	286000000	566000000	665000000	379000000	28	23	62	24	31	35	33	50976	Heterogeneous nuclear ribonucleoprotein K OS=Homo sapiens OX=9606 GN=HNRNPK PE=1 SV=1
87	66	sp|P11388|TOP2A_HUMAN	259.62	30	19	14	17	20	17	82700000	51200000	56200000	103000000	126000000	47	28	35	21	34	38	36	174384	DNA topoisomerase 2-alpha OS=Homo sapiens OX=9606 GN=TOP2A PE=1 SV=3
9	192	sp|P62269|RS18_HUMAN	259.27	71	55	71	71	71	70	275000000	5220000000	5860000000	5820000000	2950000000	34	30	38	210	234	198	130	17719	40S ribosomal protein S18 OS=Homo sapiens OX=9606 GN=RPS18 PE=1 SV=3
119	61	sp|Q9BUJ2|HNRL1_HUMAN	257.75	36	22	21	29	25	17	135000000	203000000	275000000	303000000	137000000	26	23	25	21	30	24	24	95739	Heterogeneous nuclear ribonucleoprotein U-like protein 1 OS=Homo sapiens OX=9606 GN=HNRNPUL1 PE=1 SV=2
71	134	sp|P09651|ROA1_HUMAN	257.21	55	38	37	44	48	44	321000000	168000000	861000000	986000000	704000000	33	9	41	23	34	66	29	38747	Heterogeneous nuclear ribonucleoprotein A1 OS=Homo sapiens OX=9606 GN=HNRNPA1 PE=1 SV=5
83	60	sp|P12956|XRCC6_HUMAN	257.1	41	38	27	29	33	25	244000000	292000000	222000000	387000000	197000000	26	24	41	31	27	43	29	69843	X-ray repair cross-complementing protein 6 OS=Homo sapiens OX=9606 GN=XRCC6 PE=1 SV=2
74	55	sp|P07437|TBB5_HUMAN	254.48	68	62	26	39	43	25	122000000	24900000	80700000	91300000	28800000	27	5	74	26	32	35	19	49671	Tubulin beta chain OS=Homo sapiens OX=9606 GN=TUBB PE=1 SV=2
34	113	sp|Q07666|KHDR1_HUMAN	253.93	46	45	28	26	25	22	5220000000	290000000	244000000	340000000	229000000	42	26	232	38	37	35	26	48227	KH domain-containing RNA-binding signal transduction-associated protein 1 OS=Homo sapiens OX=9606 GN=KHDRBS1 PE=1 SV=1
144	63	sp|P13645|K1C10_HUMAN	253.1	44	37	20	31	28	25	87000000	41100000	48400000	32500000	132000000	23	13	30	16	18	17	23	58827	Keratin type I cytoskeletal 10 OS=Homo sapiens OX=9606 GN=KRT10 PE=1 SV=6
79	75	sp|O60506|HNRPQ_HUMAN	252.37	45	28	30	27	41	21	123000000	142000000	164000000	264000000	69600000	30	17	36	37	30	46	27	69603	Heterogeneous nuclear ribonucleoprotein Q OS=Homo sapiens OX=9606 GN=SYNCRIP PE=1 SV=2
81	69	sp|Q9NUD5|ZCHC3_HUMAN	251.89	59	37	50	44	50	40	40400000	206000000	255000000	366000000	166000000	24	20	17	43	41	43	27	43547	Zinc finger CCHC domain-containing protein 3 OS=Homo sapiens OX=9606 GN=ZCCHC3 PE=1 SV=2
60	83	sp|Q9BQE3|TBA1C_HUMAN	250.81	52	37	47	40	41	38		4400000		2000000	2090000	19	2	35	53	61	50	18	49895	Tubulin alpha-1C chain OS=Homo sapiens OX=9606 GN=TUBA1C PE=1 SV=1
112	77	sp|P43243|MATR3_HUMAN	250.81	31	17	22	25	21	21	51400000	199000000	234000000	279000000	180000000	23	19	18	26	31	28	28	94623	Matrin-3 OS=Homo sapiens OX=9606 GN=MATR3 PE=1 SV=2
36	87	sp|P23396|RS3_HUMAN	250.65	87	72	76	86	87	69	335000000	1330000000	918000000	1570000000	821000000	29	28	41	88	73	82	60	26688	40S ribosomal protein S3 OS=Homo sapiens OX=9606 GN=RPS3 PE=1 SV=2
95	65	sp|P11021|BIP_HUMAN	250.28	38	33	32	35	35	30	118000000	272000000	279000000	382000000	154000000	23	20	22	29	31	36	29	72333	Endoplasmic reticulum chaperone BiP OS=Homo sapiens OX=9606 GN=HSPA5 PE=1 SV=2
57	78	sp|P68363|TBA1B_HUMAN	249.74	52	41	47	43	41	34	12600000	11100000	21000000	15700000	5480000	19	1	41	51	63	49	17	50152	Tubulin alpha-1B chain OS=Homo sapiens OX=9606 GN=TUBA1B PE=1 SV=1
182	54	sp|P02751|FINC_HUMAN	249.47	13	6	7	6	8	8	41200000	54000000	49200000	96300000	70900000	28	25	17	15	13	19	14	272318	Fibronectin OS=Homo sapiens OX=9606 GN=FN1 PE=1 SV=5
143	80	sp|P63010|AP2B1_HUMAN	247.93	25	12	17	15	18	17	26100000	95400000	80900000	133000000	66300000	25	14	14	26	21	28	19	104553	AP-2 complex subunit beta OS=Homo sapiens OX=9606 GN=AP2B1 PE=1 SV=1
88	150	sp|P38159|RBMX_HUMAN	247.58	43	32	35	36	35	41	146000000	268000000	406000000	401000000	377000000	24	17	26	37	34	36	31	42332	RNA-binding motif protein X chromosome OS=Homo sapiens OX=9606 GN=RBMX PE=1 SV=3
121	52	sp|Q9NZB2|F120A_HUMAN	247.53	31	12	24	19	26	21	26400000	119000000	112000000	162000000	81500000	31	27	11	31	24	37	21	121888	Constitutive coactivator of PPAR-gamma-like protein 1 OS=Homo sapiens OX=9606 GN=FAM120A PE=1 SV=2
129	79	sp|P49916|DNLI3_HUMAN	246.67	29	23	14	13	18	21	114000000	95700000	57300000	200000000	147000000	31	28	28	21	18	27	24	112907	DNA ligase 3 OS=Homo sapiens OX=9606 GN=LIG3 PE=1 SV=2
123	86	sp|P19338|NUCL_HUMAN	246.49	31	23	18	20	26	9	101000000	153000000	154000000	348000000	45900000	26	19	27	19	23	41	12	76615	Nucleolin OS=Homo sapiens OX=9606 GN=NCL PE=1 SV=3
82	62	sp|P68371|TBB4B_HUMAN	245.01	64	54	26	35	39	25	36900000	55600000	73300000	47000000	20900000	24	2	67	24	30	33	17	49831	Tubulin beta-4B chain OS=Homo sapiens OX=9606 GN=TUBB4B PE=1 SV=1
111	58	sp|Q9NR30|DDX21_HUMAN	244.59	40	11	26	30	29	23	8410000	125000000	203000000	278000000	116000000	32	22	6	33	33	37	21	87344	Nucleolar RNA helicase 2 OS=Homo sapiens OX=9606 GN=DDX21 PE=1 SV=5
68	110	sp|P15880|RS2_HUMAN	243.93	61	39	52	47	56	50	181000000	1240000000	1090000000	1300000000	952000000	27	23	18	49	49	51	39	31324	40S ribosomal protein S2 OS=Homo sapiens OX=9606 GN=RPS2 PE=1 SV=2
46	92	sp|P61247|RS3A_HUMAN	243.44	68	53	52	52	64	54	246000000	1160000000	1160000000	1410000000	692000000	33	30	29	67	64	72	49	29945	40S ribosomal protein S3a OS=Homo sapiens OX=9606 GN=RPS3A PE=1 SV=2
104	88	sp|O95782|AP2A1_HUMAN	242.81	36	18	23	20	27	25	24000000	117000000	109000000	142000000	95100000	32	20	17	30	24	36	31	107546	AP-2 complex subunit alpha-1 OS=Homo sapiens OX=9606 GN=AP2A1 PE=1 SV=3
63	148	sp|Q12905|ILF2_HUMAN	241.22	52	39	36	37	46	30	270000000	428000000	482000000	585000000	349000000	21	19	34	44	43	48	47	43062	Interleukin enhancer-binding factor 2 OS=Homo sapiens OX=9606 GN=ILF2 PE=1 SV=2
98	84	sp|P13010|XRCC5_HUMAN	240.36	45	33	23	19	31	20	160000000	225000000	132000000	252000000	121000000	36	31	38	28	18	31	29	82705	X-ray repair cross-complementing protein 5 OS=Homo sapiens OX=9606 GN=XRCC5 PE=1 SV=3
78	70	sp|Q06787|FMR1_HUMAN	240.1	51	21	29	34	39	28	34000000	170000000	274000000	354000000	152000000	35	24	17	36	43	49	29	71175	Synaptic functional regulator FMR1 OS=Homo sapiens OX=9606 GN=FMR1 PE=1 SV=1
223	72	sp|P49327|FAS_HUMAN	238.48	12	4	7	6	9	2	8990000	28000000	49200000	64900000	8670000	27	21	7	13	17	20	5	273424	Fatty acid synthase OS=Homo sapiens OX=9606 GN=FASN PE=1 SV=3
102	98	sp|Q9Y2W1|TR150_HUMAN	238.25	24	10	14	16	17	21	67700000	282000000	379000000	431000000	467000000	26	23	12	30	28	30	36	108666	Thyroid hormone receptor-associated protein 3 OS=Homo sapiens OX=9606 GN=THRAP3 PE=1 SV=2
252	53	sp|Q01082|SPTB2_HUMAN	237.14	14	3	6	3	9	6	7670000	25600000	10300000	38600000	21600000	29	22	6	10	6	15	13	274608	Spectrin beta chain non-erythrocytic 1 OS=Homo sapiens OX=9606 GN=SPTBN1 PE=1 SV=2
94	100	sp|Q9Y3I0|RTCB_HUMAN	236.26	42	23	29	38	41	28	81200000	227000000	410000000	407000000	194000000	21	18	15	29	35	44	25	55210	RNA-splicing ligase RtcB homolog OS=Homo sapiens OX=9606 GN=RTCB PE=1 SV=1
107	220	sp|P16989|YBOX3_HUMAN	235.6	54	12	31	54	45	35		23700000	64700000	57300000	22900000	15	6	8	27	37	34	32	40090	Y-box-binding protein 3 OS=Homo sapiens OX=9606 GN=YBX3 PE=1 SV=4
86	206	sp|P62753|RS6_HUMAN	235.31	46	36	41	41	41	39	79700000	561000000	513000000	723000000	435000000	22	18	21	34	39	43	30	28681	40S ribosomal protein S6 OS=Homo sapiens OX=9606 GN=RPS6 PE=1 SV=1
64	124	sp|Q15717|ELAV1_HUMAN	235.05	61	42	58	60	54	56	157000000	527000000	608000000	683000000	310000000	24	18	26	49	52	56	33	36092	ELAV-like protein 1 OS=Homo sapiens OX=9606 GN=ELAVL1 PE=1 SV=2
160	340	sp|P25398|RS12_HUMAN	234.67	77	42	40	66	77	41	42000000	138000000	207000000	333000000	125000000	14	13	12	17	23	29	10	14515	40S ribosomal protein S12 OS=Homo sapiens OX=9606 GN=RPS12 PE=1 SV=3
139	127	sp|P26196|DDX6_HUMAN	234.57	47	19	34	33	41	30	41100000	181000000	192000000	344000000	95300000	18	15	10	26	25	36	16	54417	Probable ATP-dependent RNA helicase DDX6 OS=Homo sapiens OX=9606 GN=DDX6 PE=1 SV=2
227	111	sp|O15027|SC16A_HUMAN	234.09	24	23	0	0	1	0	254000000					36	32	52	2	2	3	2	251891	Protein transport protein Sec16A OS=Homo sapiens OX=9606 GN=SEC16A PE=1 SV=4
137	114	sp|Q5T0N5|FBP1L_HUMAN	233.77	41	1	28	29	38	24	1970000	172000000	201000000	272000000	101000000	28	26	1	29	29	38	17	70066	Formin-binding protein 1-like OS=Homo sapiens OX=9606 GN=FNBP1L PE=1 SV=3
124	133	sp|P14866|HNRPL_HUMAN	233.49	47	44	19	31	27	25	420000000	135000000	185000000	146000000	109000000	18	17	49	17	24	19	14	64133	Heterogeneous nuclear ribonucleoprotein L OS=Homo sapiens OX=9606 GN=HNRNPL PE=1 SV=2
215	96	sp|Q96PK6|RBM14_HUMAN	232.24	33	16	15	17	21	27	79800000	82500000	176000000	217000000	190000000	18	18	10	12	13	15	17	69492	RNA-binding protein 14 OS=Homo sapiens OX=9606 GN=RBM14 PE=1 SV=2
122	85	sp|P11387|TOP1_HUMAN	231.04	34	21	27	19	24	17	82500000	327000000	165000000	224000000	125000000	29	27	19	36	20	29	20	90726	DNA topoisomerase 1 OS=Homo sapiens OX=9606 GN=TOP1 PE=1 SV=2
93	104	sp|O43390|HNRPR_HUMAN	230.4	30	24	24	22	26	20	79300000	97500000	132000000	110000000	71500000	23	11	30	33	28	36	23	70943	Heterogeneous nuclear ribonucleoprotein R OS=Homo sapiens OX=9606 GN=HNRNPR PE=1 SV=1
85	142	sp|P55795|HNRH2_HUMAN	229.83	40	25	28	35	39	30	8600000	11500000	42800000	69300000	37200000	19	6	25	26	39	45	33	49264	Heterogeneous nuclear ribonucleoprotein H2 OS=Homo sapiens OX=9606 GN=HNRNPH2 PE=1 SV=1
147	183	sp|P51991|ROA3_HUMAN	229.62	41	24	28	29	34	31	58900000	114000000	143000000	202000000	129000000	23	13	12	21	17	31	20	39595	Heterogeneous nuclear ribonucleoprotein A3 OS=Homo sapiens OX=9606 GN=HNRNPA3 PE=1 SV=2
136	91	sp|Q02880|TOP2B_HUMAN	229.06	19	10	7	10	10	13	17900000	18900000	20700000	46500000	32400000	34	15	23	13	28	20	28	183266	DNA topoisomerase 2-beta OS=Homo sapiens OX=9606 GN=TOP2B PE=1 SV=3
101	90	sp|P04264|K2C1_HUMAN	227.94	36	29	23	25	18	24	62600000	53200000	58900000	35900000	128000000	26	12	28	32	31	24	27	66039	Keratin type II cytoskeletal 1 OS=Homo sapiens OX=9606 GN=KRT1 PE=1 SV=6
91	173	sp|P07910|HNRPC_HUMAN	227.77	46	36	36	40	37	34	127000000	168000000	243000000	349000000	287000000	21	8	22	31	34	37	30	33670	Heterogeneous nuclear ribonucleoproteins C1/C2 OS=Homo sapiens OX=9606 GN=HNRNPC PE=1 SV=4
116	76	sp|Q92499|DDX1_HUMAN	227.71	33	19	19	31	24	17	50900000	181000000	227000000	277000000	79200000	22	20	17	24	37	37	14	82432	ATP-dependent RNA helicase DDX1 OS=Homo sapiens OX=9606 GN=DDX1 PE=1 SV=2
108	108	sp|O95793|STAU1_HUMAN	227.58	38	22	32	32	31	27	64900000	282000000	278000000	305000000	150000000	19	17	18	30	34	36	19	63182	Double-stranded RNA-binding protein Staufen homolog 1 OS=Homo sapiens OX=9606 GN=STAU1 PE=1 SV=2
103	128	sp|Q9BVA1|TBB2B_HUMAN	227.27	48	38	18	27	28	19			4060000		3960000	18	1	56	20	23	26	15	49953	Tubulin beta-2B chain OS=Homo sapiens OX=9606 GN=TUBB2B PE=1 SV=1
103	129	sp|Q13885|TBB2A_HUMAN	227.27	48	38	18	27	28	19			4060000		3960000	18	1	56	20	23	26	15	49907	Tubulin beta-2A chain OS=Homo sapiens OX=9606 GN=TUBB2A PE=1 SV=1
161	101	sp|Q2Q1W2|LIN41_HUMAN	226.94	25	9	21	21	22	13	21300000	176000000	183000000	205000000	78200000	17	17	7	26	25	20	11	93385	E3 ubiquitin-protein ligase TRIM71 OS=Homo sapiens OX=9606 GN=TRIM71 PE=1 SV=1
106	315	sp|P16401|H15_HUMAN	226.78	37	25	32	25	37	27	297000000	1170000000	469000000	931000000	800000000	16	12	23	38	20	26	32	22580	Histone H1.5 OS=Homo sapiens OX=9606 GN=H1-5 PE=1 SV=3
149	226	sp|P62241|RS8_HUMAN	226.74	62	47	44	50	56	43	106000000	418000000	552000000	586000000	195000000	16	15	10	21	24	29	15	24205	40S ribosomal protein S8 OS=Homo sapiens OX=9606 GN=RPS8 PE=1 SV=2
65	329	sp|P62829|RL23_HUMAN	226.74	60	51	60	60	60	59	92900000	656000000	1130000000	1030000000	668000000	16	12	13	54	61	56	27	14865	60S ribosomal protein L23 OS=Homo sapiens OX=9606 GN=RPL23 PE=1 SV=1
183	105	sp|Q96CW1|AP2M1_HUMAN	225.67	46	16	24	33	37	28	16100000	79300000	152000000	191000000	97400000	20	19	8	13	19	24	13	49655	AP-2 complex subunit mu OS=Homo sapiens OX=9606 GN=AP2M1 PE=1 SV=2
100	147	sp|P35749|MYH11_HUMAN	225.04	12	8	7	8	8	8				0		30	1	24	30	30	26	33	227337	Myosin-11 OS=Homo sapiens OX=9606 GN=MYH11 PE=1 SV=3
125	168	sp|P68104|EF1A1_HUMAN	224.03	38	37	24	30	30	25	45900000	83300000	122000000	101000000	19900000	17	9	21	21	26	36	18	50141	Elongation factor 1-alpha 1 OS=Homo sapiens OX=9606 GN=EEF1A1 PE=1 SV=1
125	169	sp|Q5VTE0|EF1A3_HUMAN	224.03	38	37	24	30	30	25	45900000	83300000	122000000	101000000	19900000	17	9	21	21	26	36	18	50185	Putative elongation factor 1-alpha-like 3 OS=Homo sapiens OX=9606 GN=EEF1A1P5 PE=5 SV=1
169	103	sp|P63244|RACK1_HUMAN	220.71	60	36	44	43	52	42	50700000	698000000	129000000	170000000	109000000	19	19	16	21	16	20	13	35077	Receptor of activated protein C kinase 1 OS=Homo sapiens OX=9606 GN=RACK1 PE=1 SV=3
157	388	sp|P10412|H14_HUMAN	219.44	38	17	32	26	38	26		103000000	48600000	91000000	72000000	15	3	12	22	20	24	15	21865	Histone H1.4 OS=Homo sapiens OX=9606 GN=H1-4 PE=1 SV=2
225	130	sp|P38646|GRP75_HUMAN	218.31	30	15	16	19	20	16	27400000	37300000	244000000	67000000	30800000	18	15	12	11	16	13	10	73681	Stress-70 protein mitochondrial OS=Homo sapiens OX=9606 GN=HSPA9 PE=1 SV=2
263	119	sp|Q8WWI1|LMO7_HUMAN	218.05	15	5	0	8	10	9	12400000		28600000	30600000	42200000	18	16	9	2	10	12	14	192694	LIM domain only protein 7 OS=Homo sapiens OX=9606 GN=LMO7 PE=1 SV=3
53	414	sp|P62805|H4_HUMAN	216.86	68	65	67	63	64	60	991000000	1560000000	1480000000	1810000000	1700000000	21	21	35	49	41	55	48	11367	Histone H4 OS=Homo sapiens OX=9606 GN=H4C1 PE=1 SV=2
96	126	sp|P36578|RL4_HUMAN	216.8	43	20	37	42	36	15	81700000	161000000	117000000	142000000	28300000	18	18	51	40	25	24	7	47697	60S ribosomal protein L4 OS=Homo sapiens OX=9606 GN=RPL4 PE=1 SV=5
138	178	sp|P52597|HNRPF_HUMAN	216.58	35	24	25	35	33	24	49100000	119000000	189000000	194000000	130000000	16	10	20	21	25	29	19	45672	Heterogeneous nuclear ribonucleoprotein F OS=Homo sapiens OX=9606 GN=HNRNPF PE=1 SV=3
208	95	sp|P78527|PRKDC_HUMAN	216.48	8	3	5	2	3	3	13700000	41800000	11200000	24900000	18000000	29	23	10	24	9	14	12	469093	DNA-dependent protein kinase catalytic subunit OS=Homo sapiens OX=9606 GN=PRKDC PE=1 SV=3
367	135	sp|Q7Z2W4|ZCCHV_HUMAN	216.22	23	4	3	18	13	7	7360000	6630000	58000000	54200000	12700000	14	14	3	2	11	8	4	101431	Zinc finger CCCH-type antiviral protein 1 OS=Homo sapiens OX=9606 GN=ZC3HAV1 PE=1 SV=3
280	172	sp|Q9Y262|EIF3L_HUMAN	214.05	27	5	14	16	19	15	2020000	66300000	52600000	38200000	22500000	14	13	2	12	8	10	10	66727	Eukaryotic translation initiation factor 3 subunit L OS=Homo sapiens OX=9606 GN=EIF3L PE=1 SV=1
270	284	sp|Q00577|PURA_HUMAN	214.02	31	25	26	28	28	27	49200000	47900000	98700000	113000000	23200000	10	7	8	10	10	12	8	34911	Transcriptional activator protein Pur-alpha OS=Homo sapiens OX=9606 GN=PURA PE=1 SV=2
80	163	sp|P62280|RS11_HUMAN	213.7	77	66	69	68	77	66	203000000	798000000	767000000	765000000	689000000	22	17	23	34	37	48	29	18431	40S ribosomal protein S11 OS=Homo sapiens OX=9606 GN=RPS11 PE=1 SV=3
97	125	sp|Q9UN81|LORF1_HUMAN	213.65	48	22	36	34	44	38	64100000	404000000	513000000	632000000	252000000	20	18	11	28	42	38	25	40056	LINE-1 retrotransposable element ORF1 protein OS=Homo sapiens OX=9606 GN=L1RE1 PE=1 SV=1
224	107	sp|P11182|ODB2_HUMAN	213.34	48	46	3	4	5	12	280000000		917000	906000	11100000	26	21	49	3	3	3	6	53487	Lipoamide acyltransferase component of branched-chain alpha-keto acid dehydrogenase complex mitochondrial OS=Homo sapiens OX=9606 GN=DBT PE=1 SV=3
162	94	sp|O43143|DHX15_HUMAN	213.13	27	12	19	17	21	16	24300000	87700000	101000000	128000000	80100000	20	17	8	20	21	22	18	90933	Pre-mRNA-splicing factor ATP-dependent RNA helicase DHX15 OS=Homo sapiens OX=9606 GN=DHX15 PE=1 SV=2
233	174	sp|Q99856|ARI3A_HUMAN	212.72	30	20	11	14	18	24	90700000	32100000	61700000	66200000	112000000	13	12	14	7	12	10	14	62889	AT-rich interactive domain-containing protein 3A OS=Homo sapiens OX=9606 GN=ARID3A PE=1 SV=2
135	383	sp|P62263|RS14_HUMAN	212.54	70	40	69	42	40	49	92600000	505000000	436000000	495000000	409000000	13	13	11	28	22	22	32	16273	40S ribosomal protein S14 OS=Homo sapiens OX=9606 GN=RPS14 PE=1 SV=3
283	136	sp|Q99613|EIF3C_HUMAN	212.14	21	3	18	8	10	11	5660000	61800000	25000000	50900000	35700000	18	16	2	17	6	9	10	105344	Eukaryotic translation initiation factor 3 subunit C OS=Homo sapiens OX=9606 GN=EIF3C PE=1 SV=1
283	137	sp|B5ME19|EIFCL_HUMAN	212.14	21	3	18	8	10	11	5660000	61800000	25000000	50900000	35700000	18	16	2	17	6	9	10	105473	Eukaryotic translation initiation factor 3 subunit C-like protein OS=Homo sapiens OX=9606 GN=EIF3CL PE=1 SV=1
166	324	sp|P16403|H12_HUMAN	211.97	39	25	34	25	39	25	12900000	88800000	45200000	76100000	15400000	14	1	13	21	19	22	14	21365	Histone H1.2 OS=Homo sapiens OX=9606 GN=H1-2 PE=1 SV=2
177	153	sp|P38919|IF4A3_HUMAN	211.54	38	25	26	28	32	23	36200000	72500000	98300000	135000000	79300000	18	14	12	18	16	20	16	46871	Eukaryotic initiation factor 4A-III OS=Homo sapiens OX=9606 GN=EIF4A3 PE=1 SV=4
187	97	sp|O94973|AP2A2_HUMAN	211.46	25	7	14	17	22	14		37700000	25900000	48200000	25800000	21	9	6	16	14	23	17	103960	AP-2 complex subunit alpha-2 OS=Homo sapiens OX=9606 GN=AP2A2 PE=1 SV=2
153	155	sp|P18124|RL7_HUMAN	211.05	58	16	55	46	49	44	15700000	238000000	130000000	193000000	110000000	20	16	5	33	19	26	13	29226	60S ribosomal protein L7 OS=Homo sapiens OX=9606 GN=RPL7 PE=1 SV=1
105	413	sp|Q02539|H11_HUMAN	210.91	42	27	37	31	42	27	21400000	147000000	91200000	185000000	90900000	12	6	8	45	30	35	22	21842	Histone H1.1 OS=Homo sapiens OX=9606 GN=H1-1 PE=1 SV=3
172	389	sp|P16402|H13_HUMAN	210.55	35	17	30	24	35	17		4420000	1710000	4870000		13	1	12	20	19	21	13	22350	Histone H1.3 OS=Homo sapiens OX=9606 GN=H1-3 PE=1 SV=2
185	164	sp|P04406|G3P_HUMAN	209.9	48	40	38	44	42	9	82900000	83100000	257000000	252000000	27500000	14	13	14	12	25	21	2	36053	Glyceraldehyde-3-phosphate dehydrogenase OS=Homo sapiens OX=9606 GN=GAPDH PE=1 SV=3
304	122	sp|Q13813|SPTN1_HUMAN	208.26	11	3	3	2	6	3	11500000	11400000	8580000	44600000	22500000	22	18	6	6	4	11	9	284538	Spectrin alpha chain non-erythrocytic 1 OS=Homo sapiens OX=9606 GN=SPTAN1 PE=1 SV=3
237	190	sp|P05388|RLA0_HUMAN	207.18	49	34	31	31	36	34	45500000	78100000	119000000	134000000	58000000	15	13	11	13	9	12	11	34274	60S acidic ribosomal protein P0 OS=Homo sapiens OX=9606 GN=RPLP0 PE=1 SV=1
133	167	sp|Q32P51|RA1L2_HUMAN	207.14	58	27	26	43	49	31		12500000	6720000	12700000		26	2	26	18	21	37	15	34225	Heterogeneous nuclear ribonucleoprotein A1-like 2 OS=Homo sapiens OX=9606 GN=HNRNPA1L2 PE=2 SV=2
220	112	sp|P08670|VIME_HUMAN	205.02	47	4	27	33	25	15		38300000	74500000	40600000	18600000	20	14	5	18	21	13	8	53652	Vimentin OS=Homo sapiens OX=9606 GN=VIM PE=1 SV=4
212	102	sp|P08238|HS90B_HUMAN	204.97	32	22	17	16	19	12	28700000	50700000	60400000	103000000	35500000	21	10	14	13	14	17	9	83264	Heat shock protein HSP 90-beta OS=Homo sapiens OX=9606 GN=HSP90AB1 PE=1 SV=4
118	175	sp|Q07955|SRSF1_HUMAN	204.74	56	38	44	53	53	48	69900000	255000000	205000000	426000000	299000000	17	16	16	24	23	31	32	27745	Serine/arginine-rich splicing factor 1 OS=Homo sapiens OX=9606 GN=SRSF1 PE=1 SV=2
165	176	sp|Q9Y224|RTRAF_HUMAN	204.72	53	18	39	50	39	38	18300000	101000000	722000000	937000000	129000000	14	13	6	14	22	31	14	28068	RNA transcription translation and transport factor protein OS=Homo sapiens OX=9606 GN=RTRAF PE=1 SV=1
190	132	sp|Q14152|EIF3A_HUMAN	204.5	18	3	13	7	13	5	6710000	80200000	24400000	223000000	21800000	28	22	6	21	14	24	10	166569	Eukaryotic translation initiation factor 3 subunit A OS=Homo sapiens OX=9606 GN=EIF3A PE=1 SV=1
221	165	sp|P60842|IF4A1_HUMAN	203.35	38	23	23	27	33	21	20900000	67000000	63800000	65900000	30600000	15	11	8	12	17	20	8	46154	Eukaryotic initiation factor 4A-I OS=Homo sapiens OX=9606 GN=EIF4A1 PE=1 SV=1
175	230	sp|P46782|RS5_HUMAN	203.21	43	27	39	34	39	36	46700000	261000000	238000000	366000000	132000000	13	13	11	21	20	21	11	22876	40S ribosomal protein S5 OS=Homo sapiens OX=9606 GN=RPS5 PE=1 SV=4
186	246	sp|O14979|HNRDL_HUMAN	202.76	30	23	10	16	12	11	128000000	32800000	41000000	40500000	33400000	18	11	26	12	14	16	8	46438	Heterogeneous nuclear ribonucleoprotein D-like OS=Homo sapiens OX=9606 GN=HNRNPDL PE=1 SV=3
141	115	sp|Q9NYF8|BCLF1_HUMAN	200.3	24	7	16	19	19	15	33900000	150000000	153000000	118000000	111000000	23	20	7	34	25	19	26	106122	Bcl-2-associated transcription factor 1 OS=Homo sapiens OX=9606 GN=BCLAF1 PE=1 SV=2
314	141	sp|P13861|KAP2_HUMAN	199.09	44	0	24	43	31	6		40100000	86500000	40300000	8810000	15	12	0	8	17	11	2	45518	cAMP-dependent protein kinase type II-alpha regulatory subunit OS=Homo sapiens OX=9606 GN=PRKAR2A PE=1 SV=2
294	158	sp|Q10570|CPSF1_HUMAN	198.47	13	5	6	6	5	7	10300000	30200000	21900000	22900000	17400000	19	13	8	9	9	5	8	160883	Cleavage and polyadenylation specificity factor subunit 1 OS=Homo sapiens OX=9606 GN=CPSF1 PE=1 SV=2
306	221	sp|Q14258|TRI25_HUMAN	198.31	24	1	15	19	19	11	2410000	50100000	47600000	44200000	19200000	12	12	1	11	10	10	7	70974	E3 ubiquitin/ISG15 ligase TRIM25 OS=Homo sapiens OX=9606 GN=TRIM25 PE=1 SV=2
142	240	sp|P62081|RS7_HUMAN	198.19	54	49	36	36	43	38	87200000	419000000	213000000	370000000	267000000	15	15	23	22	15	23	26	22127	40S ribosomal protein S7 OS=Homo sapiens OX=9606 GN=RPS7 PE=1 SV=1
150	460	sp|P08708|RS17_HUMAN	196.7	53	52	41	53	53	33	46300000	149000000	304000000	463000000	155000000	11	11	10	14	25	36	13	15550	40S ribosomal protein S17 OS=Homo sapiens OX=9606 GN=RPS17 PE=1 SV=2
72	262	sp|P62249|RS16_HUMAN	196.67	60	58	59	59	53	54	148000000	1020000000	886000000	927000000	489000000	16	16	20	51	41	39	40	16445	40S ribosomal protein S16 OS=Homo sapiens OX=9606 GN=RPS16 PE=1 SV=2
251	156	sp|Q71RC2|LARP4_HUMAN	196.32	25	9	14	19	15	10	26000000	59800000	72600000	75500000	24100000	15	14	5	12	15	14	6	80596	La-related protein 4 OS=Homo sapiens OX=9606 GN=LARP4 PE=1 SV=3
67	256	sp|P62277|RS13_HUMAN	196.01	61	44	50	56	56	48	226000000	993000000	931000000	873000000	503000000	17	11	56	49	35	33	31	17222	40S ribosomal protein S13 OS=Homo sapiens OX=9606 GN=RPS13 PE=1 SV=2
204	234	sp|P62424|RL7A_HUMAN	195.75	41	19	30	38	29	19	25300000	126000000	168000000	159000000	70800000	13	11	5	19	23	19	5	29996	60S ribosomal protein L7a OS=Homo sapiens OX=9606 GN=RPL7A PE=1 SV=2
273	189	sp|Q9Y3F4|STRAP_HUMAN	195.54	42	23	20	35	37	25	24100000	26600000	39100000	80900000	28100000	11	11	8	6	11	14	7	38438	Serine-threonine kinase receptor-associated protein OS=Homo sapiens OX=9606 GN=STRAP PE=1 SV=1
256	138	sp|Q9NUL3|STAU2_HUMAN	195.41	38	5	20	19	23	15	15300000	52600000	62500000	52600000	42600000	18	15	4	14	14	12	7	62609	Double-stranded RNA-binding protein Staufen homolog 2 OS=Homo sapiens OX=9606 GN=STAU2 PE=1 SV=2
250	131	sp|Q96I24|FUBP3_HUMAN	195.05	36	11	22	24	31	11	7800000	70600000	91500000	131000000	24300000	18	15	3	12	13	17	7	61640	Far upstream element-binding protein 3 OS=Homo sapiens OX=9606 GN=FUBP3 PE=1 SV=2
206	412	sp|Q16629|SRSF7_HUMAN	194.95	30	22	30	27	27	27	85900000	234000000	340000000	351000000	354000000	10	9	11	15	15	13	17	27367	Serine/arginine-rich splicing factor 7 OS=Homo sapiens OX=9606 GN=SRSF7 PE=1 SV=1
156	143	sp|P35908|K22E_HUMAN	194.92	26	18	13	12	13	18	11900000	12500000	21300000	19100000	27600000	18	8	18	21	18	16	22	65433	Keratin type II cytoskeletal 2 epidermal OS=Homo sapiens OX=9606 GN=KRT2 PE=1 SV=2
248	210	sp|Q9NUQ6|SPS2L_HUMAN	194.84	27	8	19	20	24	14	3950000	72100000	71900000	82600000	42600000	10	10	3	14	15	14	7	61729	SPATS2-like protein OS=Homo sapiens OX=9606 GN=SPATS2L PE=1 SV=2
235	117	sp|Q9C075|K1C23_HUMAN	194.01	51	0	29	48	34	17		98900000	182000000	57600000	25700000	16	13	0	14	22	14	6	48131	Keratin type I cytoskeletal 23 OS=Homo sapiens OX=9606 GN=KRT23 PE=1 SV=2
397	203	sp|Q9Y5X1|SNX9_HUMAN	194	29	29	0	2	2	2	171000000		1640000	1560000	638000	14	13	22	0	1	1	1	66592	Sorting nexin-9 OS=Homo sapiens OX=9606 GN=SNX9 PE=1 SV=1
209	370	sp|Q01844|EWS_HUMAN	193.67	15	14	13	14	15	15	163000000	256000000	257000000	405000000	238000000	9	9	11	15	15	14	14	68478	RNA-binding protein EWS OS=Homo sapiens OX=9606 GN=EWSR1 PE=1 SV=1
320	223	sp|P18887|XRCC1_HUMAN	193.57	22	13	11	10	10	17	31700000	34800000	49400000	46100000	38300000	11	9	9	7	6	5	10	69477	DNA repair protein XRCC1 OS=Homo sapiens OX=9606 GN=XRCC1 PE=1 SV=2
266	146	sp|P07900|HS90A_HUMAN	193.1	23	14	15	11	15	9	5640000	21400000	11700000	23400000	4570000	15	6	11	12	9	11	6	84660	Heat shock protein HSP 90-alpha OS=Homo sapiens OX=9606 GN=HSP90AA1 PE=1 SV=5
295	149	sp|Q9H0A0|NAT10_HUMAN	192.93	21	2	4	7	11	13	4220000	12000000	33000000	46800000	49400000	19	18	2	4	9	11	13	115730	RNA cytidine acetyltransferase OS=Homo sapiens OX=9606 GN=NAT10 PE=1 SV=2
174	310	sp|Q13151|ROA0_HUMAN	192.9	34	15	28	31	31	22	28800000	88200000	137000000	167000000	70200000	13	8	8	17	19	27	13	30841	Heterogeneous nuclear ribonucleoprotein A0 OS=Homo sapiens OX=9606 GN=HNRNPA0 PE=1 SV=1
173	195	sp|P05141|ADT2_HUMAN	192.57	41	22	36	41	34	21	11400000	88900000	89700000	65600000	27800000	14	6	11	17	26	19	10	32852	ADP/ATP translocase 2 OS=Homo sapiens OX=9606 GN=SLC25A5 PE=1 SV=7
347	151	sp|Q07065|CKAP4_HUMAN	192.32	33	6	13	17	20	10	4360000	27800000	27900000	27300000	21600000	16	15	4	6	8	8	5	66023	Cytoskeleton-associated protein 4 OS=Homo sapiens OX=9606 GN=CKAP4 PE=1 SV=2
277	184	sp|P0DMV8|HS71A_HUMAN	191.96	22	7	17	13	14	13		4260000	5740000	3600000	2300000	13	2	4	14	10	9	8	70052	Heat shock 70 kDa protein 1A OS=Homo sapiens OX=9606 GN=HSPA1A PE=1 SV=1
277	185	sp|P0DMV9|HS71B_HUMAN	191.96	22	7	17	13	14	13		4260000	5740000	3600000	2300000	13	2	4	14	10	9	8	70052	Heat shock 70 kDa protein 1B OS=Homo sapiens OX=9606 GN=HSPA1B PE=1 SV=1
168	299	sp|P84103|SRSF3_HUMAN	191.87	53	38	43	38	50	50	149000000	233000000	310000000	463000000	313000000	12	10	14	17	17	21	18	19330	Serine/arginine-rich splicing factor 3 OS=Homo sapiens OX=9606 GN=SRSF3 PE=1 SV=1
272	154	sp|P60228|EIF3E_HUMAN	191.37	38	4	31	18	25	20	1090000	82400000	34100000	52700000	38700000	16	15	2	15	8	10	11	52221	Eukaryotic translation initiation factor 3 subunit E OS=Homo sapiens OX=9606 GN=EIF3E PE=1 SV=1
322	157	sp|Q9UKV8|AGO2_HUMAN	191.06	19	2	9	14	8	10	1600000	34400000	19200000	25700000	14600000	14	10	2	10	10	7	7	97208	Protein argonaute-2 OS=Homo sapiens OX=9606 GN=AGO2 PE=1 SV=3
218	418	sp|P35637|FUS_HUMAN	190.36	14	13	10	10	11	11	38900000	75800000	92200000	125000000	62100000	11	5	14	12	13	15	11	53426	RNA-binding protein FUS OS=Homo sapiens OX=9606 GN=FUS PE=1 SV=1
126	239	sp|P61254|RL26_HUMAN	189.08	61	33	59	55	61	46	20800000	68900000	69000000	78400000	64300000	14	2	10	30	22	32	28	17258	60S ribosomal protein L26 OS=Homo sapiens OX=9606 GN=RPL26 PE=1 SV=1
179	486	sp|P84090|ERH_HUMAN	187.98	62	49	60	62	55	54	31300000	342000000	525000000	563000000	414000000	9	8	6	17	21	19	18	12259	Enhancer of rudimentary homolog OS=Homo sapiens OX=9606 GN=ERH PE=1 SV=1
113	323	sp|P62750|RL23A_HUMAN	187.87	47	44	44	47	47	44	101000000	578000000	718000000	863000000	631000000	14	13	13	30	26	25	37	17695	60S ribosomal protein L23a OS=Homo sapiens OX=9606 GN=RPL23A PE=1 SV=1
132	201	sp|P27635|RL10_HUMAN	187.01	64	24	33	43	57	41	26500000	165000000	172000000	216000000	179000000	19	18	8	30	26	31	23	24604	60S ribosomal protein L10 OS=Homo sapiens OX=9606 GN=RPL10 PE=1 SV=4
485	217	sp|Q7KZI7|MARK2_HUMAN	186.8	19	0	8	10	6	11		11900000	19900000	14400000	16800000	12	8	0	4	6	4	7	87911	Serine/threonine-protein kinase MARK2 OS=Homo sapiens OX=9606 GN=MARK2 PE=1 SV=2
120	280	sp|P60660|MYL6_HUMAN	186.73	66	66	56	66	66	56	162000000	352000000	443000000	615000000	464000000	10	9	15	18	31	39	22	16930	Myosin light polypeptide 6 OS=Homo sapiens OX=9606 GN=MYL6 PE=1 SV=2
117	338	sp|Q9BYX7|ACTBM_HUMAN	186.6	21	17	18	16	16	16		8940000	17900000	17100000	2910000	12	1	24	24	25	28	27	42016	Putative beta-actin-like protein 3 OS=Homo sapiens OX=9606 GN=POTEKP PE=5 SV=1
264	159	sp|Q9H2U1|DHX36_HUMAN	186.58	16	1	10	10	12	6		20500000	27700000	34500000	7490000	15	12	1	12	16	13	7	114760	ATP-dependent DNA/RNA helicase DHX36 OS=Homo sapiens OX=9606 GN=DHX36 PE=1 SV=2
131	273	sp|P39019|RS19_HUMAN	185.47	59	37	56	40	52	46	74600000	488000000	243000000	366000000	174000000	15	13	15	29	25	31	19	16060	40S ribosomal protein S19 OS=Homo sapiens OX=9606 GN=RPS19 PE=1 SV=2
55	180	sp|P46781|RS9_HUMAN	184.73	56	47	56	52	52	45	158000000	1040000000	805000000	882000000	524000000	23	23	20	55	49	48	50	22591	40S ribosomal protein S9 OS=Homo sapiens OX=9606 GN=RPS9 PE=1 SV=3
155	188	sp|Q06830|PRDX1_HUMAN	184.29	64	51	60	49	49	42	43100000	106000000	99600000	73200000	42400000	14	10	13	25	22	22	14	22110	Peroxiredoxin-1 OS=Homo sapiens OX=9606 GN=PRDX1 PE=1 SV=1
260	216	sp|P14373|TRI27_HUMAN	183.7	26	2	17	23	21	18	1280000	75900000	115000000	92300000	48200000	11	11	1	10	18	13	8	58490	Zinc finger protein RFP OS=Homo sapiens OX=9606 GN=TRIM27 PE=1 SV=1
189	387	sp|P62899|RL31_HUMAN	183.53	58	33	39	46	56	42	151000000	215000000	202000000	242000000	126000000	10	10	33	8	10	16	9	14463	60S ribosomal protein L31 OS=Homo sapiens OX=9606 GN=RPL31 PE=1 SV=1
238	224	sp|A0AV96|RBM47_HUMAN	183.45	24	18	16	22	18	7	13500000	21300000	43700000	41800000	6490000	11	8	9	14	16	13	4	64099	RNA-binding protein 47 OS=Homo sapiens OX=9606 GN=RBM47 PE=1 SV=2
176	166	sp|Q96HS1|PGAM5_HUMAN	183.03	72	32	48	39	54	38	42800000	159000000	122000000	135000000	137000000	18	18	11	19	14	21	17	32004	Serine/threonine-protein phosphatase PGAM5 mitochondrial OS=Homo sapiens OX=9606 GN=PGAM5 PE=1 SV=2
205	250	sp|O43809|CPSF5_HUMAN	182.75	45	34	29	35	39	36	38400000	118000000	106000000	150000000	70800000	11	11	10	13	19	18	11	26227	Cleavage and polyadenylation specificity factor subunit 5 OS=Homo sapiens OX=9606 GN=NUDT21 PE=1 SV=1
246	145	sp|O75534|CSDE1_HUMAN	182.73	22	9	12	12	11	12	23700000	42600000	33700000	31600000	23100000	17	16	7	13	11	13	9	88885	Cold shock domain-containing protein E1 OS=Homo sapiens OX=9606 GN=CSDE1 PE=1 SV=2
286	186	sp|Q99959|PKP2_HUMAN	181.02	20	6	8	12	15	7	6020000	24600000	70700000	33800000	15100000	13	11	4	9	11	11	8	97415	Plakophilin-2 OS=Homo sapiens OX=9606 GN=PKP2 PE=1 SV=2
344	179	sp|Q92945|FUBP2_HUMAN	180.74	26	11	10	13	13	10	22900000	37400000	37300000	42200000	31700000	14	12	6	6	7	6	6	73115	Far upstream element-binding protein 2 OS=Homo sapiens OX=9606 GN=KHSRP PE=1 SV=4
267	347	sp|Q92804|RBP56_HUMAN	180.71	19	18	8	7	16	9	34800000	3840000	16400000	50400000	4390000	11	5	14	6	6	15	6	61830	TATA-binding protein-associated factor 2N OS=Homo sapiens OX=9606 GN=TAF15 PE=1 SV=1
287	204	sp|P06733|ENOA_HUMAN	180.66	31	24	18	16	26	8	30100000	25800000	72100000	113000000	5850000	12	11	10	6	10	13	3	47169	Alpha-enolase OS=Homo sapiens OX=9606 GN=ENO1 PE=1 SV=2
449	350	sp|Q14257|RCN2_HUMAN	179.67	35	35	0	9	23	0	113000000		3450000	13800000		10	9	16	0	2	5	0	36876	Reticulocalbin-2 OS=Homo sapiens OX=9606 GN=RCN2 PE=1 SV=1
313	193	sp|P06576|ATPB_HUMAN	179.63	29	22	11	19	26	7	23700000	14900000	36200000	52200000	2870000	12	10	9	4	7	15	3	56560	ATP synthase subunit beta mitochondrial OS=Homo sapiens OX=9606 GN=ATP5F1B PE=1 SV=3
310	213	sp|Q8WVM0|TFB1M_HUMAN	179.53	31	3	22	20	20	24	664000	56900000	42300000	49100000	59000000	11	11	1	12	8	8	9	39543	Dimethyladenosine transferase 1 mitochondrial OS=Homo sapiens OX=9606 GN=TFB1M PE=1 SV=1
199	215	sp|Q6ZN17|LN28B_HUMAN	178.72	55	34	33	36	37	38	15300000	81800000	94900000	94800000	68900000	11	9	8	19	16	16	15	27084	Protein lin-28 homolog B OS=Homo sapiens OX=9606 GN=LIN28B PE=1 SV=1
278	209	sp|Q10567|AP1B1_HUMAN	178.05	13	4	9	5	9	8				416000		12	1	5	14	8	9	9	104637	AP-1 complex subunit beta-1 OS=Homo sapiens OX=9606 GN=AP1B1 PE=1 SV=2
305	152	sp|O94832|MYO1D_HUMAN	177.64	20	2	8	3	11	11	7720000	47200000	18700000	55700000	55700000	18	17	2	10	4	11	11	116202	Unconventional myosin-Id OS=Homo sapiens OX=9606 GN=MYO1D PE=1 SV=2
247	314	sp|P62917|RL8_HUMAN	177.1	29	16	26	25	27	21	14700000	133000000	137000000	130000000	81600000	11	11	5	13	13	10	11	28025	60S ribosomal protein L8 OS=Homo sapiens OX=9606 GN=RPL8 PE=1 SV=2
167	415	sp|P18621|RL17_HUMAN	177.07	35	18	34	34	34	35	20200000	192000000	232000000	236000000	154000000	11	11	7	17	20	27	17	21397	60S ribosomal protein L17 OS=Homo sapiens OX=9606 GN=RPL17 PE=1 SV=3
217	271	sp|P62979|RS27A_HUMAN	176.41	65	36	42	46	57	35			680000	6750000		12	2	8	17	14	17	11	17965	Ubiquitin-40S ribosomal protein S27a OS=Homo sapiens OX=9606 GN=RPS27A PE=1 SV=2
296	205	sp|P00352|AL1A1_HUMAN	175.43	29	17	15	23	25	0	13600000	23500000	63700000	36400000		11	10	7	8	13	12	0	54862	Retinal dehydrogenase 1 OS=Homo sapiens OX=9606 GN=ALDH1A1 PE=1 SV=2
358	264	sp|Q15424|SAFB1_HUMAN	175.14	15	9	6	10	8	6	12500000	9450000	15000000	20000000		10	3	7	4	7	6	5	102642	Scaffold attachment factor B1 OS=Homo sapiens OX=9606 GN=SAFB PE=1 SV=4
210	311	sp|Q14103|HNRPD_HUMAN	175.1	26	22	17	21	21	13	102000000	26300000	94600000	90200000	52100000	14	9	18	11	15	18	7	38434	Heterogeneous nuclear ribonucleoprotein D0 OS=Homo sapiens OX=9606 GN=HNRNPD PE=1 SV=1
164	479	sp|P46776|RL27A_HUMAN	175.06	42	36	36	23	27	41	40200000	216000000	172000000	236000000	152000000	8	7	13	24	14	16	22	16561	60S ribosomal protein L27a OS=Homo sapiens OX=9606 GN=RPL27A PE=1 SV=2
180	208	sp|O43432|IF4G3_HUMAN	174.89	9	3	6	5	5	4	3980000	8950000	3720000	6210000	3110000	14	4	8	24	16	17	13	176651	Eukaryotic translation initiation factor 4 gamma 3 OS=Homo sapiens OX=9606 GN=EIF4G3 PE=1 SV=2
268	252	sp|P39023|RL3_HUMAN	174.1	25	12	15	21	23	15	29500000	98200000	116000000	92700000	91500000	11	10	7	8	10	12	11	46109	60S ribosomal protein L3 OS=Homo sapiens OX=9606 GN=RPL3 PE=1 SV=2
311	211	sp|Q15393|SF3B3_HUMAN	173.83	11	4	7	8	8	6	7160000	26900000	27700000	29300000	14600000	11	9	4	6	11	10	6	135577	Splicing factor 3B subunit 3 OS=Homo sapiens OX=9606 GN=SF3B3 PE=1 SV=4
468	199	sp|P55265|DSRAD_HUMAN	173.37	12	4	6	4	3	4	6720000	27500000	15600000	6880000	10200000	13	12	4	6	5	3	4	136066	Double-stranded RNA-specific adenosine deaminase OS=Homo sapiens OX=9606 GN=ADAR PE=1 SV=4
361	227	sp|Q99700|ATX2_HUMAN	173.01	12	2	5	5	7	7	3380000	26300000	27200000	35300000	36400000	10	10	2	5	6	9	7	140283	Ataxin-2 OS=Homo sapiens OX=9606 GN=ATXN2 PE=1 SV=2
297	281	sp|Q04837|SSBP_HUMAN	173	67	47	47	51	48	33	27400000	74200000	72000000	68000000	101000000	10	9	7	7	10	9	8	17260	Single-stranded DNA-binding protein mitochondrial OS=Homo sapiens OX=9606 GN=SSBP1 PE=1 SV=1
340	200	sp|Q02878|RL6_HUMAN	172.69	47	3	16	18	38	20	3730000	47900000	23000000	189000000	139000000	12	10	1	7	6	11	7	32728	60S ribosomal protein L6 OS=Homo sapiens OX=9606 GN=RPL6 PE=1 SV=3
195	478	sp|P84098|RL19_HUMAN	172.59	29	16	25	23	24	21	15000000	107000000	116000000	149000000	81200000	10	9	3	17	14	27	11	23466	60S ribosomal protein L19 OS=Homo sapiens OX=9606 GN=RPL19 PE=1 SV=1
349	235	sp|Q96QR8|PURB_HUMAN	172.55	36	11	12	20	26	21	1760000	7360000	12800000	21300000	21800000	13	7	5	6	5	7	8	33241	Transcriptional activator protein Pur-beta OS=Homo sapiens OX=9606 GN=PURB PE=1 SV=3
115	229	sp|P62244|RS15A_HUMAN	171.88	68	39	57	58	62	45	81500000	874000000	788000000	792000000	395000000	17	15	10	31	27	32	29	14840	40S ribosomal protein S15a OS=Homo sapiens OX=9606 GN=RPS15A PE=1 SV=2
300	191	sp|Q8IWR0|Z3H7A_HUMAN	171.56	16	11	3	10	12	5	23300000	9990000	26500000	34600000	29300000	15	13	9	5	8	10	7	110538	Zinc finger CCCH domain-containing protein 7A OS=Homo sapiens OX=9606 GN=ZC3H7A PE=1 SV=1
448	339	sp|P60174|TPIS_HUMAN	170.67	33	9	10	15	28	7	5690000	7990000	22400000	24400000	878000	8	7	3	3	5	9	2	30791	Triosephosphate isomerase OS=Homo sapiens OX=9606 GN=TPI1 PE=1 SV=3
130	505	sp|P62841|RS15_HUMAN	170.31	51	43	50	48	48	26	141000000	140000000	143000000	124000000	61300000	7	5	34	34	22	18	10	17040	40S ribosomal protein S15 OS=Homo sapiens OX=9606 GN=RPS15 PE=1 SV=2
254	207	sp|Q9UKM9|RALY_HUMAN	170.29	35	18	25	23	22	35	21700000	55500000	58800000	67200000	90600000	12	8	6	11	10	11	14	32463	RNA-binding protein Raly OS=Homo sapiens OX=9606 GN=RALY PE=1 SV=1
343	181	sp|Q9HAU5|RENT2_HUMAN	170.06	11	1	5	7	6	3	6040000	13700000	21100000	19600000	8290000	15	14	1	6	10	9	4	147810	Regulator of nonsense transcripts 2 OS=Homo sapiens OX=9606 GN=UPF2 PE=1 SV=1
196	344	sp|P62987|RL40_HUMAN	169.93	56	44	56	52	56	45		70400000	92500000	11700000	58400000	11	1	8	21	18	16	12	14728	Ubiquitin-60S ribosomal protein L40 OS=Homo sapiens OX=9606 GN=UBA52 PE=1 SV=2
197	416	sp|P46783|RS10_HUMAN	169.71	42	18	41	32	41	28	24900000	108000000	73000000	146000000	51600000	9	8	6	19	17	21	11	18898	40S ribosomal protein S10 OS=Homo sapiens OX=9606 GN=RPS10 PE=1 SV=1
316	259	sp|P34931|HS71L_HUMAN	169.08	19	5	15	12	12	10		1420000				11	1	3	11	9	6	8	70375	Heat shock 70 kDa protein 1-like OS=Homo sapiens OX=9606 GN=HSPA1L PE=1 SV=2
239	257	sp|P62995|TRA2B_HUMAN	168.7	35	11	28	26	25	21	19700000	52700000	67700000	116000000	115000000	11	7	5	12	10	9	20	33666	Transformer-2 protein homolog beta OS=Homo sapiens OX=9606 GN=TRA2B PE=1 SV=1
148	492	sp|Q99878|H2A1J_HUMAN	168.36	45	36	44	36	37	36	60900000	102000000	96200000	148000000	93800000	10	1	17	18	24	25	16	13936	Histone H2A type 1-J OS=Homo sapiens OX=9606 GN=H2AC14 PE=1 SV=3
148	493	sp|Q96KK5|H2A1H_HUMAN	168.36	45	36	44	36	37	36	60900000	102000000	96200000	148000000	93800000	10	1	17	18	24	25	16	13906	Histone H2A type 1-H OS=Homo sapiens OX=9606 GN=H2AC12 PE=1 SV=3
148	494	sp|P0C0S8|H2A1_HUMAN	168.36	44	35	43	35	36	35	60900000	102000000	96200000	148000000	93800000	10	1	17	18	24	25	16	14091	Histone H2A type 1 OS=Homo sapiens OX=9606 GN=H2AC11 PE=1 SV=2
148	495	sp|P20671|H2A1D_HUMAN	168.36	44	35	43	35	36	35	60900000	102000000	96200000	148000000	93800000	10	1	17	18	24	25	16	14107	Histone H2A type 1-D OS=Homo sapiens OX=9606 GN=H2AC7 PE=1 SV=2
148	512	sp|Q9BTM1|H2AJ_HUMAN	168.36	44	36	43	36	36	36	60900000	102000000	96200000	148000000	93800000	10	1	17	18	24	25	16	14019	Histone H2A.J OS=Homo sapiens OX=9606 GN=H2AJ PE=1 SV=1
84	394	sp|P57053|H2BFS_HUMAN	168.23	45	41	45	45	45	45	68200000	171000000	128000000	239000000	160000000	10	2	31	32	38	37	32	13944	Histone H2B type F-S OS=Homo sapiens OX=9606 GN=H2BS1 PE=1 SV=2
84	395	sp|Q99879|H2B1M_HUMAN	168.23	45	41	45	45	45	45	68200000	171000000	128000000	239000000	160000000	10	2	31	32	38	37	32	13989	Histone H2B type 1-M OS=Homo sapiens OX=9606 GN=H2BC14 PE=1 SV=3
84	396	sp|Q93079|H2B1H_HUMAN	168.23	45	41	45	45	45	45	68200000	171000000	128000000	239000000	160000000	10	2	31	32	38	37	32	13892	Histone H2B type 1-H OS=Homo sapiens OX=9606 GN=H2BC9 PE=1 SV=3
84	397	sp|Q5QNW6|H2B2F_HUMAN	168.23	45	41	45	45	45	45	68200000	171000000	128000000	239000000	160000000	10	2	31	32	38	37	32	13920	Histone H2B type 2-F OS=Homo sapiens OX=9606 GN=H2BC18 PE=1 SV=3
84	398	sp|Q99880|H2B1L_HUMAN	168.23	45	41	45	45	45	45	68200000	171000000	128000000	239000000	160000000	10	2	31	32	38	37	32	13952	Histone H2B type 1-L OS=Homo sapiens OX=9606 GN=H2BC13 PE=1 SV=3
84	399	sp|Q99877|H2B1N_HUMAN	168.23	45	41	45	45	45	45	68200000	171000000	128000000	239000000	160000000	10	2	31	32	38	37	32	13922	Histone H2B type 1-N OS=Homo sapiens OX=9606 GN=H2BC15 PE=1 SV=3
84	400	sp|O60814|H2B1K_HUMAN	168.23	45	41	45	45	45	45	68200000	171000000	128000000	239000000	160000000	10	2	31	32	38	37	32	13890	Histone H2B type 1-K OS=Homo sapiens OX=9606 GN=H2BC12 PE=1 SV=3
84	401	sp|P62807|H2B1C_HUMAN	168.23	45	41	45	45	45	45	68200000	171000000	128000000	239000000	160000000	10	2	31	32	38	37	32	13906	Histone H2B type 1-C/E/F/G/I OS=Homo sapiens OX=9606 GN=H2BC4 PE=1 SV=4
84	402	sp|P58876|H2B1D_HUMAN	168.23	45	41	45	45	45	45	68200000	171000000	128000000	239000000	160000000	10	2	31	32	38	37	32	13936	Histone H2B type 1-D OS=Homo sapiens OX=9606 GN=H2BC5 PE=1 SV=2
265	471	sp|Q8NCA5|FA98A_HUMAN	167.69	14	12	12	14	12	12	18900000	136000000	102000000	135000000	40000000	7	7	4	12	13	15	5	55272	Protein FAM98A OS=Homo sapiens OX=9606 GN=FAM98A PE=1 SV=2
171	331	sp|P0DMR1|HNRC4_HUMAN	167.29	26	15	17	22	18	14			0			12	1	9	18	23	20	14	32029	Heterogeneous nuclear ribonucleoprotein C-like 4 OS=Homo sapiens OX=9606 GN=HNRNPCL4 PE=3 SV=1
171	332	sp|B7ZW38|HNRC3_HUMAN	167.29	26	15	17	22	18	14			0			12	1	9	18	23	20	14	32029	Heterogeneous nuclear ribonucleoprotein C-like 3 OS=Homo sapiens OX=9606 GN=HNRNPCL3 PE=2 SV=1
365	197	sp|Q14671|PUM1_HUMAN	167.1	11	0	6	5	7	6		26200000	19800000	194000000	16400000	12	10	0	7	6	8	8	126473	Pumilio homolog 1 OS=Homo sapiens OX=9606 GN=PUM1 PE=1 SV=3
354	309	sp|Q96CD2|COAC_HUMAN	166.36	42	0	31	31	25	36		39800000	105000000	50900000	122000000	7	7	0	6	9	8	7	22395	Phosphopantothenoylcysteine decarboxylase OS=Homo sapiens OX=9606 GN=PPCDC PE=1 SV=2
390	245	sp|P35249|RFC4_HUMAN	166.24	29	13	16	10	25	6	8900000	15600000	9080000	30600000	9360000	10	10	4	6	3	11	3	39682	Replication factor C subunit 4 OS=Homo sapiens OX=9606 GN=RFC4 PE=1 SV=2
391	267	sp|P35251|RFC1_HUMAN	166.01	10	4	5	5	7	1	6200000	13400000	12300000	25600000	1800000	11	8	3	6	6	8	2	128254	Replication factor C subunit 1 OS=Homo sapiens OX=9606 GN=RFC1 PE=1 SV=4
814	228	sp|P12694|ODBA_HUMAN	165.51	31	31	0	0	0	0	80500000					10	10	13	0	0	0	0	50471	2-oxoisovalerate dehydrogenase subunit alpha mitochondrial OS=Homo sapiens OX=9606 GN=BCKDHA PE=1 SV=2
444	375	sp|Q9BY77|PDIP3_HUMAN	165.34	24	10	12	16	15	17	18100000	18200000	21600000	31800000	18500000	6	6	3	4	6	5	5	46089	Polymerase delta-interacting protein 3 OS=Homo sapiens OX=9606 GN=POLDIP3 PE=1 SV=2
315	212	sp|Q9UMS4|PRP19_HUMAN	165.12	30	8	22	15	19	12	9300000	24800000	30800000	64300000	35500000	11	10	3	9	6	13	7	55181	Pre-mRNA-processing factor 19 OS=Homo sapiens OX=9606 GN=PRPF19 PE=1 SV=1
336	321	sp|Q16630|CPSF6_HUMAN	165.08	19	15	11	9	14	6	18000000	22700000	21200000	34600000	13900000	9	8	7	7	6	8	4	59210	Cleavage and polyadenylation specificity factor subunit 6 OS=Homo sapiens OX=9606 GN=CPSF6 PE=1 SV=2
159	496	sp|P04908|H2A1B_HUMAN	165.01	44	35	43	35	36	35	13600000	16200000	19000000	33900000	36500000	10	1	17	16	19	23	17	14135	Histone H2A type 1-B/E OS=Homo sapiens OX=9606 GN=H2AC4 PE=1 SV=2
159	497	sp|Q7L7L0|H2A3_HUMAN	165.01	44	35	43	35	36	35	13600000	16200000	19000000	33900000	36500000	10	1	17	16	19	23	17	14121	Histone H2A type 3 OS=Homo sapiens OX=9606 GN=H2AW PE=1 SV=3
159	498	sp|Q93077|H2A1C_HUMAN	165.01	44	35	43	35	36	35	13600000	16200000	19000000	33900000	36500000	10	1	17	16	19	23	17	14105	Histone H2A type 1-C OS=Homo sapiens OX=9606 GN=H2AC6 PE=1 SV=3
290	268	sp|Q15366|PCBP2_HUMAN	164.54	34	20	19	22	25	27	21700000	43300000	76000000	85400000	42200000	8	4	6	6	9	13	8	38580	Poly(rC)-binding protein 2 OS=Homo sapiens OX=9606 GN=PCBP2 PE=1 SV=1
417	248	sp|P35527|K1C9_HUMAN	163.6	19	6	4	5	12	9	9660000	26100000	23800000	31200000	42100000	9	8	3	4	4	6	8	62064	Keratin type I cytoskeletal 9 OS=Homo sapiens OX=9606 GN=KRT9 PE=1 SV=3
257	345	sp|P08865|RSSA_HUMAN	162.78	32	24	28	32	32	22	38500000	75200000	94700000	138000000	29000000	8	8	10	9	11	15	6	32854	40S ribosomal protein SA OS=Homo sapiens OX=9606 GN=RPSA PE=1 SV=4
638	255	sp|O43852|CALU_HUMAN	162.37	31	31	0	0	0	0	242000000					11	11	16	0	0	0	0	37107	Calumenin OS=Homo sapiens OX=9606 GN=CALU PE=1 SV=2
398	253	sp|Q9BYJ9|YTHD1_HUMAN	161.45	22	11	13	15	14	14	3810000	13400000	48200000	30400000	18300000	10	7	4	5	6	6	5	60874	YTH domain-containing family protein 1 OS=Homo sapiens OX=9606 GN=YTHDF1 PE=1 SV=1
230	448	sp|P83731|RL24_HUMAN	161.4	34	19	33	33	33	29	33600000	189000000	208000000	243000000	158000000	7	7	5	14	16	15	9	17779	60S ribosomal protein L24 OS=Homo sapiens OX=9606 GN=RPL24 PE=1 SV=1
234	278	sp|Q96SI9|STRBP_HUMAN	161.34	14	7	8	9	8	11		712000	790000		5320000	12	2	8	9	15	12	11	73653	Spermatid perinuclear RNA-binding protein OS=Homo sapiens OX=9606 GN=STRBP PE=1 SV=1
312	482	sp|P19105|ML12A_HUMAN	161.3	41	19	19	35	35	30	41200000	72100000	127000000	184000000	163000000	7	7	4	4	8	12	10	19794	Myosin regulatory light chain 12A OS=Homo sapiens OX=9606 GN=MYL12A PE=1 SV=2
312	483	sp|O14950|ML12B_HUMAN	161.3	41	19	19	35	34	30	41200000	72100000	127000000	184000000	163000000	7	7	4	4	8	12	10	19779	Myosin regulatory light chain 12B OS=Homo sapiens OX=9606 GN=MYL12B PE=1 SV=2
383	432	sp|P06748|NPM_HUMAN	161.27	23	21	7	16	16	6	31700000	11900000	22300000	37700000	16500000	8	6	10	3	4	7	3	32575	Nucleophosmin OS=Homo sapiens OX=9606 GN=NPM1 PE=1 SV=2
181	430	sp|P60866|RS20_HUMAN	161.27	43	31	43	43	42	40	134000000	492000000	372000000	537000000	250000000	10	8	9	26	20	12	12	13373	40S ribosomal protein S20 OS=Homo sapiens OX=9606 GN=RPS20 PE=1 SV=1
385	485	sp|Q07020|RL18_HUMAN	160.82	31	9	31	26	25	14	4820000	122000000	67800000	73700000	17600000	7	6	2	9	7	6	3	21634	60S ribosomal protein L18 OS=Homo sapiens OX=9606 GN=RPL18 PE=1 SV=2
378	261	sp|Q86TG7|PEG10_HUMAN	160.15	19	1	11	5	12	11	1760000	34600000	11500000	17100000	16900000	10	9	1	7	4	7	7	80173	Retrotransposon-derived protein PEG10 OS=Homo sapiens OX=9606 GN=PEG10 PE=1 SV=2
534	302	sp|O15371|EIF3D_HUMAN	159.63	23	2	6	5	21	6	1650000	13000000	6590000	44600000	18300000	8	7	1	3	2	9	4	63973	Eukaryotic translation initiation factor 3 subunit D OS=Homo sapiens OX=9606 GN=EIF3D PE=1 SV=1
241	484	sp|Q86V81|THOC4_HUMAN	159.34	36	26	26	26	36	26	24100000	65600000	122000000	214000000	90200000	6	6	7	10	13	17	8	26888	THO complex subunit 4 OS=Homo sapiens OX=9606 GN=ALYREF PE=1 SV=3
506	276	sp|P14618|KPYM_HUMAN	159.13	25	5	2	15	20	8	1890000	0	34000000	28000000	12800000	10	8	2	1	4	9	4	57937	Pyruvate kinase PKM OS=Homo sapiens OX=9606 GN=PKM PE=1 SV=4
379	196	sp|Q9UM54|MYO6_HUMAN	158.43	13	3	5	2	11	2	14700000	11200000	748000	49700000	9970000	15	13	6	5	2	12	2	149691	Unconventional myosin-VI OS=Homo sapiens OX=9606 GN=MYO6 PE=1 SV=4
213	451	sp|P02768|ALBU_HUMAN	158.31	11	8	5	8	6	5	2760000					10	1	15	11	13	12	16	69367	Serum albumin OS=Homo sapiens OX=9606 GN=ALB PE=1 SV=2
473	408	sp|O00303|EIF3F_HUMAN	157.63	21	7	11	8	15	13	3470000	20900000	17900000	43700000	24700000	6	6	2	5	2	8	5	37564	Eukaryotic translation initiation factor 3 subunit F OS=Homo sapiens OX=9606 GN=EIF3F PE=1 SV=1
279	371	sp|P62913|RL11_HUMAN	157.31	37	26	30	33	37	31	57900000	153000000	143000000	177000000	97500000	12	10	6	9	9	12	9	20252	60S ribosomal protein L11 OS=Homo sapiens OX=9606 GN=RPL11 PE=1 SV=2
92	403	sp|P33778|H2B1B_HUMAN	156.39	44	40	37	44	44	44	9830000		21700000	34000000	22400000	9	1	29	26	35	36	28	13950	Histone H2B type 1-B OS=Homo sapiens OX=9606 GN=H2BC3 PE=1 SV=2
92	404	sp|P06899|H2B1J_HUMAN	156.39	44	40	37	44	44	44	9830000		21700000	34000000	22400000	9	1	29	26	35	36	28	13904	Histone H2B type 1-J OS=Homo sapiens OX=9606 GN=H2BC11 PE=1 SV=3
92	405	sp|P23527|H2B1O_HUMAN	156.39	44	40	37	44	44	44	9830000		21700000	34000000	22400000	9	1	29	26	35	36	28	13906	Histone H2B type 1-O OS=Homo sapiens OX=9606 GN=H2BC17 PE=1 SV=3
92	406	sp|Q16778|H2B2E_HUMAN	156.39	44	40	37	44	44	44	9830000		21700000	34000000	22400000	9	1	29	26	35	36	28	13920	Histone H2B type 2-E OS=Homo sapiens OX=9606 GN=H2BC21 PE=1 SV=3
434	300	sp|Q9Y5A9|YTHD2_HUMAN	156.15	15	7	3	13	6	7	6360000		42900000	19000000	25200000	9	4	5	2	8	4	5	62334	YTH domain-containing family protein 2 OS=Homo sapiens OX=9606 GN=YTHDF2 PE=1 SV=2
780	320	sp|O00567|NOP56_HUMAN	156	14	0	3	3	11	8		2040000	3430000	14300000	9630000	7	6	0	1	1	5	5	66050	Nucleolar protein 56 OS=Homo sapiens OX=9606 GN=NOP56 PE=1 SV=4
321	562	sp|P61513|RL37A_HUMAN	155.85	49	0	48	48	49	41		65700000	150000000	93600000	54400000	6	6	0	10	13	9	5	10275	60S ribosomal protein L37a OS=Homo sapiens OX=9606 GN=RPL37A PE=1 SV=2
427	277	sp|P07237|PDIA1_HUMAN	155.26	18	11	7	13	11	3	12700000	34900000	72900000	17700000	27400000	9	7	5	4	8	5	2	57116	Protein disulfide-isomerase OS=Homo sapiens OX=9606 GN=P4HB PE=1 SV=3
289	376	sp|P62906|RL10A_HUMAN	155	34	17	20	17	20	21	10800000	66600000	57700000	51300000	32800000	6	6	3	12	10	8	8	24831	60S ribosomal protein L10a OS=Homo sapiens OX=9606 GN=RPL10A PE=1 SV=2
677	313	sp|Q7L2H7|EIF3M_HUMAN	154.72	25	8	13	7	17	5	2660000	13900000	5600000	18300000	574000	7	7	2	5	2	5	1	42503	Eukaryotic translation initiation factor 3 subunit M OS=Homo sapiens OX=9606 GN=EIF3M PE=1 SV=1
466	304	sp|P52292|IMA1_HUMAN	154.27	20	9	12	11	14	10	6340000	10100000	10700000	18100000	4620000	8	7	4	4	4	6	4	57862	Importin subunit alpha-1 OS=Homo sapiens OX=9606 GN=KPNA2 PE=1 SV=1
332	238	sp|P13639|EF2_HUMAN	153.84	12	4	6	8	11	4	5530000	16500000	42900000	46700000	5380000	10	9	3	6	8	10	4	95338	Elongation factor 2 OS=Homo sapiens OX=9606 GN=EEF2 PE=1 SV=4
201	225	sp|P26373|RL13_HUMAN	153.24	45	27	37	37	37	40	18000000	186000000	178000000	194000000	130000000	11	9	6	18	15	15	19	24261	60S ribosomal protein L13 OS=Homo sapiens OX=9606 GN=RPL13 PE=1 SV=4
203	516	sp|P42766|RL35_HUMAN	152.65	43	26	34	31	39	30	13200000	278000000	217000000	420000000	148000000	8	7	4	15	18	19	16	14551	60S ribosomal protein L35 OS=Homo sapiens OX=9606 GN=RPL35 PE=1 SV=2
308	232	sp|Q13242|SRSF9_HUMAN	151.72	48	14	15	22	27	23	3300000	14300000	36800000	34700000	13100000	10	9	3	9	9	10	8	25542	Serine/arginine-rich splicing factor 9 OS=Homo sapiens OX=9606 GN=SRSF9 PE=1 SV=1
494	527	sp|P19438|TNR1A_HUMAN	151.66	20	0	2	11	17	5		9970000	34900000	30000000	50800000	7	7	0	2	6	7	5	50495	Tumor necrosis factor receptor superfamily member 1A OS=Homo sapiens OX=9606 GN=TNFRSF1A PE=1 SV=1
484	359	sp|Q14151|SAFB2_HUMAN	151.58	10	5	3	8	1	7			709000		919000	9	1	5	3	6	2	5	107474	Scaffold attachment factor B2 OS=Homo sapiens OX=9606 GN=SAFB2 PE=1 SV=1
202	632	sp|P62847|RS24_HUMAN	150.77	26	26	26	26	26	26	25400000	204000000	215000000	253000000	133000000	4	4	4	17	16	18	17	15423	40S ribosomal protein S24 OS=Homo sapiens OX=9606 GN=RPS24 PE=1 SV=1
511	237	sp|Q9H7E2|TDRD3_HUMAN	150.48	19	1	8	5	7	13		14100000	14500000	20800000	24500000	10	8	1	5	3	4	6	73185	Tudor domain-containing protein 3 OS=Homo sapiens OX=9606 GN=TDRD3 PE=1 SV=1
455	251	sp|Q9BYK8|HELZ2_HUMAN	150.43	5	1	3	3	1	0	5330000	18200000	18100000	5480000	1200000	13	9	4	6	7	3	1	294649	Helicase with zinc finger domain 2 OS=Homo sapiens OX=9606 GN=HELZ2 PE=1 SV=6
414	288	sp|Q9H074|PAIP1_HUMAN	150.41	29	5	4	16	9	19	4620000	13100000	60100000	82600000	33300000	12	8	2	2	7	5	9	53525	Polyadenylate-binding protein-interacting protein 1 OS=Homo sapiens OX=9606 GN=PAIP1 PE=1 SV=1
919	360	sp|P41091|IF2G_HUMAN	150.13	18	5	2	6	6	12	2840000	11500000	7410000	13900000	15800000	7	7	2	1	2	3	4	51110	Eukaryotic translation initiation factor 2 subunit 3 OS=Homo sapiens OX=9606 GN=EIF2S3 PE=1 SV=3
282	465	sp|P62266|RS23_HUMAN	149.14	37	20	37	34	33	37	27500000	229000000	216000000	251000000	135000000	7	5	5	10	10	8	11	15808	40S ribosomal protein S23 OS=Homo sapiens OX=9606 GN=RPS23 PE=1 SV=3
399	351	sp|Q13347|EIF3I_HUMAN	148.59	23	9	15	15	20	14	3000000	23500000	17100000	43700000	27100000	7	6	4	5	5	6	6	36502	Eukaryotic translation initiation factor 3 subunit I OS=Homo sapiens OX=9606 GN=EIF3I PE=1 SV=1
317	269	sp|P50914|RL14_HUMAN	148.53	38	8	21	26	27	30	10300000	59500000	71200000	83800000	57400000	9	8	3	7	7	11	9	23432	60S ribosomal protein L14 OS=Homo sapiens OX=9606 GN=RPL14 PE=1 SV=4
388	306	sp|P25705|ATPA_HUMAN	148.35	17	8	7	7	12	4	7810000	16800000	25300000	24800000	6390000	11	7	6	5	5	7	3	59751	ATP synthase subunit alpha mitochondrial OS=Homo sapiens OX=9606 GN=ATP5F1A PE=1 SV=1
443	274	sp|O43707|ACTN4_HUMAN	148.07	12	3	4	7	9	3	711000	6230000	3170000	10700000	6940000	9	5	2	3	6	9	2	104854	Alpha-actinin-4 OS=Homo sapiens OX=9606 GN=ACTN4 PE=1 SV=2
574	352	sp|P07355|ANXA2_HUMAN	147.13	24	15	5	18	22	3			2150000	5320000		7	1	4	2	5	6	1	38604	Annexin A2 OS=Homo sapiens OX=9606 GN=ANXA2 PE=1 SV=2
983	334	sp|Q9Y2X3|NOP58_HUMAN	146.98	19	0	5	6	12	8		1540000	2540000	7780000	16300000	7	7	0	2	2	4	3	59578	Nucleolar protein 58 OS=Homo sapiens OX=9606 GN=NOP58 PE=1 SV=1
480	233	sp|P49750|YLPM1_HUMAN	146.78	7	2	1	5	2	4	5240000	1500000	12400000	5460000	16300000	10	9	3	1	6	4	6	241643	YLP motif-containing protein 1 OS=Homo sapiens OX=9606 GN=YLPM1 PE=1 SV=4
515	521	sp|Q02543|RL18A_HUMAN	146.39	31	7	18	24	18	12	2750000	19100000	29300000	22900000	20300000	7	7	1	6	5	4	4	20762	60S ribosomal protein L18a OS=Homo sapiens OX=9606 GN=RPL18A PE=1 SV=2
392	236	sp|Q9Y5B9|SP16H_HUMAN	146.18	10	0	6	6	9	7		25200000	20400000	40800000	19900000	10	9	0	6	5	8	7	119914	FACT complex subunit SPT16 OS=Homo sapiens OX=9606 GN=SUPT16H PE=1 SV=1
487	282	sp|Q9NVP1|DDX18_HUMAN	145.37	15	1	6	5	11	8		22600000	16500000	34500000	13200000	9	8	1	4	3	9	4	75407	ATP-dependent RNA helicase DDX18 OS=Homo sapiens OX=9606 GN=DDX18 PE=1 SV=2
404	266	sp|Q9UDY2|ZO2_HUMAN	145.17	11	9	2	2	3	3	15600000	4240000	4940000	8880000	3910000	11	9	11	3	4	3	4	133958	Tight junction protein ZO-2 OS=Homo sapiens OX=9606 GN=TJP2 PE=1 SV=2
348	391	sp|Q15365|PCBP1_HUMAN	144.86	23	13	16	20	23	20	8080000	11400000	27100000	29800000	9550000	6	3	3	5	7	9	7	37498	Poly(rC)-binding protein 1 OS=Homo sapiens OX=9606 GN=PCBP1 PE=1 SV=2
410	286	sp|O43175|SERA_HUMAN	144.55	17	8	4	11	13	6	3240000	2910000	13900000	17600000	2360000	11	7	7	3	5	7	3	56651	D-3-phosphoglycerate dehydrogenase OS=Homo sapiens OX=9606 GN=PHGDH PE=1 SV=4
651	455	sp|Q9BRJ7|TIRR_HUMAN	144.53	31	3	27	20	18	9		8130000	6130000	9410000	3590000	7	5	1	5	4	4	2	23338	Tudor-interacting repair regulator protein OS=Homo sapiens OX=9606 GN=NUDT16L1 PE=1 SV=1
678	378	sp|Q86XZ4|SPAS2_HUMAN	144.26	19	7	0	7	19	10	1090000		12800000	21100000	8860000	6	6	2	0	3	7	3	59545	Spermatogenesis-associated serine-rich protein 2 OS=Homo sapiens OX=9606 GN=SPATS2 PE=1 SV=1
413	260	sp|Q08945|SSRP1_HUMAN	144.07	16	6	7	4	10	8	5660000	15300000	8080000	17000000	16000000	11	8	5	4	2	9	5	81075	FACT complex subunit SSRP1 OS=Homo sapiens OX=9606 GN=SSRP1 PE=1 SV=1
634	564	sp|Q6UN15|FIP1_HUMAN	144.01	10	8	4	6	6	6	11800000	14900000	17500000	15100000	17600000	4	4	3	2	3	4	4	66526	Pre-mRNA 3'-end-processing factor FIP1 OS=Homo sapiens OX=9606 GN=FIP1L1 PE=1 SV=1
512	337	sp|P40937|RFC5_HUMAN	143.96	23	3	10	7	8	20	2090000	6850000	5050000	1300000	15100000	8	7	1	6	3	3	7	38497	Replication factor C subunit 5 OS=Homo sapiens OX=9606 GN=RFC5 PE=1 SV=1
1379	566	sp|Q15691|MARE1_HUMAN	143.37	26	0	7	18	20	6		1820000	13100000	7860000	1290000	5	5	0	1	3	3	1	29999	Microtubule-associated protein RP/EB family member 1 OS=Homo sapiens OX=9606 GN=MAPRE1 PE=1 SV=3
718	487	sp|Q5BKZ1|ZN326_HUMAN	142.68	14	3	5	9	6	11	1510000	5360000	10600000	7470000	7430000	6	5	1	2	4	3	4	65654	DBIRD complex subunit ZNF326 OS=Homo sapiens OX=9606 GN=ZNF326 PE=1 SV=2
662	361	sp|P09327|VILI_HUMAN	142.52	10	4	4	6	6	4	4450000	4590000	12900000	16400000	7030000	7	6	2	3	4	4	2	92695	Villin-1 OS=Homo sapiens OX=9606 GN=VIL1 PE=1 SV=4
711	305	sp|Q8WUM4|PDC6I_HUMAN	142.5	10	3	6	3	5	3	1370000	4450000	4040000	5370000	1070000	8	7	2	4	2	4	2	96023	Programmed cell death 6-interacting protein OS=Homo sapiens OX=9606 GN=PDCD6IP PE=1 SV=1
384	446	sp|P09211|GSTP1_HUMAN	142.44	49	29	29	36	41	5	23000000	19100000	42800000	46600000	2410000	6	6	4	7	7	8	1	23356	Glutathione S-transferase P OS=Homo sapiens OX=9606 GN=GSTP1 PE=1 SV=2
418	316	sp|Q9BQ39|DDX50_HUMAN	142.41	11	4	7	3	8	5				6220000	196000	8	2	2	8	3	7	3	82565	ATP-dependent RNA helicase DDX50 OS=Homo sapiens OX=9606 GN=DDX50 PE=1 SV=1
483	292	sp|P55884|EIF3B_HUMAN	142.35	10	2	6	3	6	2	2210000	57500000	16000000	33700000	15600000	9	8	2	8	3	5	3	92482	Eukaryotic translation initiation factor 3 subunit B OS=Homo sapiens OX=9606 GN=EIF3B PE=1 SV=3
435	317	sp|P46777|RL5_HUMAN	142.04	34	6	8	19	17	20	9840000	4300000	23100000	27700000	14400000	9	8	3	3	7	6	5	34363	60S ribosomal protein L5 OS=Homo sapiens OX=9606 GN=RPL5 PE=1 SV=3
639	326	sp|O95985|TOP3B_HUMAN	141.99	10	1	5	6	5	4	572000	5850000	9620000	7810000	5560000	7	6	1	4	4	4	3	96662	DNA topoisomerase 3-beta-1 OS=Homo sapiens OX=9606 GN=TOP3B PE=1 SV=1
591	291	sp|Q9UQ35|SRRM2_HUMAN	141.96	5	0	3	1	1	2		14400000	2030000	5040000	7470000	11	8	3	6	2	2	3	299616	Serine/arginine repetitive matrix protein 2 OS=Homo sapiens OX=9606 GN=SRRM2 PE=1 SV=2
540	254	sp|O75152|ZC11A_HUMAN	141.73	15	0	6	4	7	7		25600000	30700000	22400000	11400000	9	9	0	5	3	6	5	89131	Zinc finger CCCH domain-containing protein 11A OS=Homo sapiens OX=9606 GN=ZC3H11A PE=1 SV=3
216	422	sp|P62851|RS25_HUMAN	141.67	45	22	31	31	36	38	65600000	430000000	388000000	458000000	248000000	9	7	5	14	12	22	13	13742	40S ribosomal protein S25 OS=Homo sapiens OX=9606 GN=RPS25 PE=1 SV=1
777	289	sp|Q08378|GOGA3_HUMAN	141.39	8	1	4	1	2	1	32800000	2320000	2290000	63900000	1740000	9	8	2	3	1	3	2	167354	Golgin subfamily A member 3 OS=Homo sapiens OX=9606 GN=GOLGA3 PE=1 SV=2
411	504	sp|P67936|TPM4_HUMAN	141.1	30	15	8	8	24	19	13200000			13100000	8470000	9	5	7	3	3	8	4	28522	Tropomyosin alpha-4 chain OS=Homo sapiens OX=9606 GN=TPM4 PE=1 SV=3
589	354	sp|Q14690|RRP5_HUMAN	140.18	5	0	3	2	1	1		8080000	2930000	4460000		10	7	1	7	4	3	2	208699	Protein RRP5 homolog OS=Homo sapiens OX=9606 GN=PDCD11 PE=1 SV=3
288	590	sp|P62854|RS26_HUMAN	139.82	44	34	34	44	38	34	38400000	499000000	425000000	387000000	157000000	5	4	6	10	12	10	5	13015	40S ribosomal protein S26 OS=Homo sapiens OX=9606 GN=RPS26 PE=1 SV=3
178	919	sp|P62861|RS30_HUMAN	139.69	20	17	20	20	20	20	8840000	243000000	551000000	450000000	267000000	5	5	1	19	24	17	21	6648	40S ribosomal protein S30 OS=Homo sapiens OX=9606 GN=FAU PE=1 SV=1
635	429	sp|P00338|LDHA_HUMAN	139.66	18	10	5	11	14	3	3820000	10300000	9670000	18800000	1250000	6	5	4	2	3	5	1	36689	L-lactate dehydrogenase A chain OS=Homo sapiens OX=9606 GN=LDHA PE=1 SV=2
453	456	sp|P04792|HSPB1_HUMAN	139.07	37	20	17	8	25	22	13700000	25300000	11500000	42700000	30400000	6	6	3	5	1	4	9	22783	Heat shock protein beta-1 OS=Homo sapiens OX=9606 GN=HSPB1 PE=1 SV=2
599	436	sp|P55072|TERA_HUMAN	138.43	9	7	2	6	7	2	3820000	3300000	5520000	11100000	2840000	7	4	5	2	4	5	1	89322	Transitional endoplasmic reticulum ATPase OS=Homo sapiens OX=9606 GN=VCP PE=1 SV=4
274	303	sp|O95758|PTBP3_HUMAN	137.75	15	8	7	9	13	8			1210000	5590000	4610000	12	3	8	8	9	12	9	59690	Polypyrimidine tract-binding protein 3 OS=Homo sapiens OX=9606 GN=PTBP3 PE=1 SV=2
994	489	sp|P23526|SAHH_HUMAN	137.73	14	0	9	6	11	6		8940000	5210000	14900000	2650000	5	5	0	3	2	4	2	47716	Adenosylhomocysteinase OS=Homo sapiens OX=9606 GN=AHCY PE=1 SV=4
976	534	sp|O95831|AIFM1_HUMAN	137.7	9	2	2	2	6	5	1120000	1970000	2480000	6480000	2940000	5	4	1	1	1	4	3	66901	Apoptosis-inducing factor 1 mitochondrial OS=Homo sapiens OX=9606 GN=AIFM1 PE=1 SV=1
323	330	sp|P22087|FBRL_HUMAN	137.45	25	7	21	25	17	12	2440000	35500000	35500000	36200000	20400000	8	6	3	8	9	9	6	33784	rRNA 2'-O-methyltransferase fibrillarin OS=Homo sapiens OX=9606 GN=FBL PE=1 SV=2
389	594	sp|P0DP24|CALM2_HUMAN	136.65	34	12	33	24	33	23	822000	36500000	20700000	61800000	18300000	6	5	3	7	4	10	3	16838	Calmodulin-2 OS=Homo sapiens OX=9606 GN=CALM2 PE=1 SV=1
389	595	sp|P0DP23|CALM1_HUMAN	136.65	34	12	33	24	33	23	822000	36500000	20700000	61800000	18300000	6	5	3	7	4	10	3	16838	Calmodulin-1 OS=Homo sapiens OX=9606 GN=CALM1 PE=1 SV=1
389	596	sp|P0DP25|CALM3_HUMAN	136.65	34	12	33	24	33	23	822000	36500000	20700000	61800000	18300000	6	5	3	7	4	10	3	16838	Calmodulin-3 OS=Homo sapiens OX=9606 GN=CALM3 PE=1 SV=1
598	325	sp|P21980|TGM2_HUMAN	136.47	15	3	2	6	9	4	3800000	1730000	9530000	18200000	6150000	9	7	2	2	4	6	3	77329	Protein-glutamine gamma-glutamyltransferase 2 OS=Homo sapiens OX=9606 GN=TGM2 PE=1 SV=2
301	426	sp|P61353|RL27_HUMAN	136.46	54	26	51	26	54	26	12400000	78900000	409000000	99600000	42200000	8	7	3	11	8	11	6	15798	60S ribosomal protein L27 OS=Homo sapiens OX=9606 GN=RPL27 PE=1 SV=2
284	393	sp|P06730|IF4E_HUMAN	136.27	37	29	32	37	32	18	18600000	149000000	125000000	295000000	50200000	6	6	5	12	9	13	5	25097	Eukaryotic translation initiation factor 4E OS=Homo sapiens OX=9606 GN=EIF4E PE=1 SV=2
447	441	sp|P57721|PCBP3_HUMAN	136.16	18	9	12	15	18	11			4220000	4410000		5	1	2	4	6	7	4	39465	Poly(rC)-binding protein 3 OS=Homo sapiens OX=9606 GN=PCBP3 PE=1 SV=2
647	335	sp|P42167|LAP2B_HUMAN	135.77	22	12	3	9	13	9	1010000					8	1	4	1	3	4	3	50670	Lamina-associated polypeptide 2 isoforms beta/gamma OS=Homo sapiens OX=9606 GN=TMPO PE=1 SV=2
1509	409	sp|Q92615|LAR4B_HUMAN	135.14	11	0	4	2	4	2		5890000	2300000	3400000	3690000	6	6	0	2	1	2	2	80552	La-related protein 4B OS=Homo sapiens OX=9606 GN=LARP4B PE=1 SV=3
326	543	sp|O75494|SRS10_HUMAN	135.08	20	15	9	9	9	10	8950000	31100000	16100000	47200000	48200000	6	5	3	6	8	7	9	31301	Serine/arginine-rich splicing factor 10 OS=Homo sapiens OX=9606 GN=SRSF10 PE=1 SV=1
526	290	sp|Q99459|CDC5L_HUMAN	134.94	12	1	2	11	10	3	1410000	1820000	11200000	9220000	5030000	8	7	1	2	7	6	2	92251	Cell division cycle 5-like protein OS=Homo sapiens OX=9606 GN=CDC5L PE=1 SV=2
492	524	sp|Q8N684|CPSF7_HUMAN	134.81	13	8	11	0	12	9	9800000	28200000		31800000	13700000	6	4	3	7	0	6	5	52050	Cleavage and polyadenylation specificity factor subunit 7 OS=Homo sapiens OX=9606 GN=CPSF7 PE=1 SV=1
685	531	sp|Q14498|RBM39_HUMAN	134.48	11	5	2	8	8	11	2480000	0	14400000	11900000	10800000	4	4	2	1	4	4	4	59380	RNA-binding protein 39 OS=Homo sapiens OX=9606 GN=RBM39 PE=1 SV=2
1186	318	sp|Q96JE7|SC16B_HUMAN	134.06	8	8	0	0	0	0	27100000					7	7	9	0	0	0	0	116604	Protein transport protein Sec16B OS=Homo sapiens OX=9606 GN=SEC16B PE=1 SV=2
626	355	sp|P42166|LAP2A_HUMAN	133.96	14	6	3	6	9	8		8420000			6630000	8	1	3	2	3	4	4	75492	Lamina-associated polypeptide 2 isoform alpha OS=Homo sapiens OX=9606 GN=TMPO PE=1 SV=2
438	425	sp|P61326|MGN_HUMAN	133.56	49	14	39	25	25	34		4250000	3350000	3790000	309000	6	1	1	8	5	5	5	17164	Protein mago nashi homolog OS=Homo sapiens OX=9606 GN=MAGOH PE=1 SV=1
433	474	sp|P32969|RL9_HUMAN	133.19	33	19	18	22	27	9	14200000	19400000	26100000	42100000	8990000	6	5	5	5	5	5	2	21863	60S ribosomal protein L9 OS=Homo sapiens OX=9606 GN=RPL9 PE=1 SV=1
471	435	sp|P63104|1433Z_HUMAN	132.85	26	16	24	22	11	11	7350000	46600000	86900000	7480000	3470000	6	3	3	6	6	4	3	27745	14-3-3 protein zeta/delta OS=Homo sapiens OX=9606 GN=YWHAZ PE=1 SV=1
134	461	sp|P84243|H33_HUMAN	132.78	35	35	34	34	29	34	402000000	749000000	662000000	1010000000	876000000	13	7	26	20	17	27	25	15328	Histone H3.3 OS=Homo sapiens OX=9606 GN=H3-3A PE=1 SV=2
134	462	sp|Q16695|H31T_HUMAN	132.78	35	35	34	34	29	34	402000000	749000000	662000000	1010000000	876000000	13	7	26	20	17	27	25	15508	Histone H3.1t OS=Homo sapiens OX=9606 GN=H3-4 PE=1 SV=3
134	463	sp|P68431|H31_HUMAN	132.78	35	35	34	34	29	34	402000000	749000000	662000000	1010000000	876000000	13	7	26	20	17	27	25	15404	Histone H3.1 OS=Homo sapiens OX=9606 GN=H3C1 PE=1 SV=2
134	464	sp|Q71DI3|H32_HUMAN	132.78	35	35	34	34	29	34	402000000	749000000	662000000	1010000000	876000000	13	7	26	20	17	27	25	15388	Histone H3.2 OS=Homo sapiens OX=9606 GN=H3C15 PE=1 SV=3
364	499	sp|Q3MHD2|LSM12_HUMAN	132.31	32	15	32	32	32	25	24000000	79800000	135000000	151000000	78000000	5	4	4	8	6	7	4	21701	Protein LSM12 homolog OS=Homo sapiens OX=9606 GN=LSM12 PE=1 SV=2
338	480	sp|Q99729|ROAA_HUMAN	132.12	18	12	13	12	16	8	9500000	13200000	27000000	38100000	12000000	6	5	5	6	9	9	3	36225	Heterogeneous nuclear ribonucleoprotein A/B OS=Homo sapiens OX=9606 GN=HNRNPAB PE=1 SV=2
222	541	sp|Q5XKE5|K2C79_HUMAN	131.92	10	5	6	5	6	6				2000000		9	1	10	17	13	12	13	57836	Keratin type II cytoskeletal 79 OS=Homo sapiens OX=9606 GN=KRT79 PE=1 SV=2
769	470	sp|Q9NNW5|WDR6_HUMAN	131.63	8	0	6	6	3	2		11200000	9300000	4920000	410000	7	5	0	5	4	3	2	121724	WD repeat-containing protein 6 OS=Homo sapiens OX=9606 GN=WDR6 PE=1 SV=1
440	346	sp|Q9H0D6|XRN2_HUMAN	131.31	11	9	3	5	5	4	15300000	7490000	14500000	8070000	10000000	8	7	6	4	4	5	3	108583	5'-3' exoribonuclease 2 OS=Homo sapiens OX=9606 GN=XRN2 PE=1 SV=1
633	421	sp|O75874|IDHC_HUMAN	130.84	16	6	4	12	14	0	1980000	2290000	17700000	20300000		6	6	2	2	5	7	0	46659	Isocitrate dehydrogenase [NADP] cytoplasmic OS=Homo sapiens OX=9606 GN=IDH1 PE=1 SV=2
387	287	sp|P40429|RL13A_HUMAN	130.61	38	9	31	7	24	25	3120000	40400000	21800000	65000000	34900000	12	8	2	9	3	7	6	23577	60S ribosomal protein L13a OS=Homo sapiens OX=9606 GN=RPL13A PE=1 SV=2
559	342	sp|Q7Z739|YTHD3_HUMAN	129.66	14	11	3	7	6	6	7360000		2330000	7680000	1950000	8	3	5	2	4	3	4	63861	YTH domain-containing family protein 3 OS=Homo sapiens OX=9606 GN=YTHDF3 PE=1 SV=1
475	424	sp|Q96A72|MGN2_HUMAN	129.51	49	20	39	25	25	34	1360000	4550000	7030000	11200000	3320000	6	1	2	5	5	5	5	17276	Protein mago nashi homolog 2 OS=Homo sapiens OX=9606 GN=MAGOHB PE=1 SV=1
229	362	sp|O75525|KHDR3_HUMAN	129.32	23	23	10	7	5	3	25200000	4340000				14	4	32	10	8	6	3	38800	KH domain-containing RNA-binding signal transduction-associated protein 3 OS=Homo sapiens OX=9606 GN=KHDRBS3 PE=1 SV=1
679	423	sp|Q13595|TRA2A_HUMAN	128.86	22	5	15	9	15	9	7050000	50100000	24900000	45400000	25200000	7	5	1	6	2	4	2	32689	Transformer-2 protein homolog alpha OS=Homo sapiens OX=9606 GN=TRA2A PE=1 SV=1
727	563	sp|Q8IYB3|SRRM1_HUMAN	128.72	8	0	2	5	6	0		7160000	7140000	17500000		4	4	0	4	4	6	0	102335	Serine/arginine repetitive matrix protein 1 OS=Homo sapiens OX=9606 GN=SRRM1 PE=1 SV=2
933	510	sp|P05198|IF2A_HUMAN	128.5	18	11	2	10	10	8	7480000	1340000	5800000	6210000	8490000	5	5	3	1	3	3	2	36112	Eukaryotic translation initiation factor 2 subunit 1 OS=Homo sapiens OX=9606 GN=EIF2S1 PE=1 SV=3
469	263	sp|O43663|PRC1_HUMAN	128.19	19	5	6	7	8	7	6090000	14200000	12000000	16100000	41400000	12	10	4	5	4	5	4	71607	Protein regulator of cytokinesis 1 OS=Homo sapiens OX=9606 GN=PRC1 PE=1 SV=2
576	438	sp|P49411|EFTU_HUMAN	128.06	18	8	8	12	12	0	750000	12000000	16100000	5010000		7	5	5	4	5	4	0	49542	Elongation factor Tu mitochondrial OS=Homo sapiens OX=9606 GN=TUFM PE=1 SV=2
1057	568	sp|Q12849|GRSF1_HUMAN	128.04	12	2	6	10	8	2	3520000	3680000	7040000	12600000	3350000	4	4	1	2	3	3	1	53126	G-rich sequence factor 1 OS=Homo sapiens OX=9606 GN=GRSF1 PE=1 SV=3
763	336	sp|P51398|RT29_HUMAN	127.95	21	5	13	11	4	10	2350000	14300000	7390000	4780000	3660000	7	6	2	4	3	1	3	45566	28S ribosomal protein S29 mitochondrial OS=Homo sapiens OX=9606 GN=DAP3 PE=1 SV=1
735	328	sp|P00367|DHE3_HUMAN	127.24	18	6	7	14	6	0	1900000	12700000	15600000	7670000		8	7	2	4	6	2	0	61398	Glutamate dehydrogenase 1 mitochondrial OS=Homo sapiens OX=9606 GN=GLUD1 PE=1 SV=2
755	420	sp|Q96RR1|PEO1_HUMAN	126.89	12	0	6	11	7	1		1920000	10000000	5380000		7	5	0	3	5	5	1	77154	Twinkle protein mitochondrial OS=Homo sapiens OX=9606 GN=TWNK PE=1 SV=1
684	333	sp|Q15020|SART3_HUMAN	126.42	11	6	1	4	4	4	4780000		1470000	299000000	1600000	9	6	4	2	3	3	3	109935	Squamous cell carcinoma antigen recognized by T-cells 3 OS=Homo sapiens OX=9606 GN=SART3 PE=1 SV=1
258	545	sp|P01861|IGHG4_HUMAN	126.41	21	20	2	2	2	2	9570000					9	2	44	1	2	1	2	35941	Immunoglobulin heavy constant gamma 4 OS=Homo sapiens OX=9606 GN=IGHG4 PE=1 SV=1
648	665	sp|Q9Y5S9|RBM8A_HUMAN	126.22	32	0	17	32	32	11		8690000	17100000	32100000	16100000	3	3	0	3	5	6	2	19889	RNA-binding protein 8A OS=Homo sapiens OX=9606 GN=RBM8A PE=1 SV=1
373	1037	sp|P63173|RL38_HUMAN	125.96	36	36	34	31	36	14	18000000	72400000	49800000	62700000	37200000	4	4	5	8	4	9	2	8218	60S ribosomal protein L38 OS=Homo sapiens OX=9606 GN=RPL38 PE=1 SV=2
550	517	sp|P62888|RL30_HUMAN	125.88	44	14	39	35	30	30	3630000	17900000	24300000	18600000	9740000	5	4	2	4	5	5	3	12784	60S ribosomal protein L30 OS=Homo sapiens OX=9606 GN=RPL30 PE=1 SV=2
535	584	sp|Q13148|TADBP_HUMAN	125.1	15	6	13	8	12	7	2380000	14200000	14400000	19700000	7640000	6	4	2	6	3	5	3	44740	TAR DNA-binding protein 43 OS=Homo sapiens OX=9606 GN=TARDBP PE=1 SV=1
713	457	sp|Q6P2Q9|PRP8_HUMAN	124.86	4	1	1	2	2	0		964000	11500000	841000		10	5	3	2	5	3	1	273599	Pre-mRNA-processing-splicing factor 8 OS=Homo sapiens OX=9606 GN=PRPF8 PE=1 SV=2
838	518	sp|P61313|RL15_HUMAN	124.78	22	0	11	15	11	11		35900000	22300000	22000000	13500000	5	5	0	4	4	3	2	24146	60S ribosomal protein L15 OS=Homo sapiens OX=9606 GN=RPL15 PE=1 SV=2
416	501	sp|P30050|RL12_HUMAN	124.75	33	29	23	15	28	18	20000000	20300000	44000000	57300000	19800000	5	5	5	5	4	6	5	17819	60S ribosomal protein L12 OS=Homo sapiens OX=9606 GN=RPL12 PE=1 SV=1
612	356	sp|P46779|RL28_HUMAN	124.74	44	12	25	20	19	26	1290000	21400000	8310000	13400000	19600000	7	6	2	4	4	3	4	15747	60S ribosomal protein L28 OS=Homo sapiens OX=9606 GN=RPL28 PE=1 SV=3
757	500	sp|P31942|HNRH3_HUMAN	123.71	16	12	8	2	2	5	24600000	44700000	52200000		2990000	6	5	7	3	1	1	2	36926	Heterogeneous nuclear ribonucleoprotein H3 OS=Homo sapiens OX=9606 GN=HNRNPH3 PE=1 SV=2
947	506	sp|Q9BRZ2|TRI56_HUMAN	123.3	9	3	4	3	5	1	1840000	64300000	11400000	17300000	9090000	5	5	1	4	2	3	1	81488	E3 ubiquitin-protein ligase TRIM56 OS=Homo sapiens OX=9606 GN=TRIM56 PE=1 SV=3
1076	349	sp|P30101|PDIA3_HUMAN	123.04	18	0	5	9	9	1		2740000	7850000	9440000		8	6	0	2	4	3	1	56782	Protein disulfide-isomerase A3 OS=Homo sapiens OX=9606 GN=PDIA3 PE=1 SV=4
548	551	sp|P55735|SEC13_HUMAN	123	28	28	3	7	0	0	62900000	506000	1320000			5	5	17	1	1	0	0	35541	Protein SEC13 homolog OS=Homo sapiens OX=9606 GN=SEC13 PE=1 SV=3
436	368	sp|Q9Y3B7|RM11_HUMAN	122.49	40	3	38	29	29	24		34100000	28900000	43000000	13200000	8	7	1	9	5	6	3	20683	39S ribosomal protein L11 mitochondrial OS=Homo sapiens OX=9606 GN=MRPL11 PE=1 SV=1
362	535	sp|P62937|PPIA_HUMAN	122.49	36	8	20	29	25	15	0	19800000	49900000	69000000	15900000	6	5	1	4	12	9	3	18012	Peptidyl-prolyl cis-trans isomerase A OS=Homo sapiens OX=9606 GN=PPIA PE=1 SV=2
737	520	sp|Q86U42|PABP2_HUMAN	122.18	16	11	4	14	11	8	17800000	8680000	34600000	33700000	24600000	5	5	4	1	4	3	2	32749	Polyadenylate-binding protein 2 OS=Homo sapiens OX=9606 GN=PABPN1 PE=1 SV=3
567	434	sp|P09661|RU2A_HUMAN	122.09	24	5	18	13	9	17	1680000	22000000	23600000	7100000	12200000	7	6	1	5	4	2	6	28416	U2 small nuclear ribonucleoprotein A' OS=Homo sapiens OX=9606 GN=SNRPA1 PE=1 SV=2
920	515	sp|Q09028|RBBP4_HUMAN	121.97	13	5	4	8	7	3	5260000	2600000	17600000	9920000	6980000	6	5	2	2	3	4	1	47656	Histone-binding protein RBBP4 OS=Homo sapiens OX=9606 GN=RBBP4 PE=1 SV=3
629	589	sp|P35250|RFC2_HUMAN	121.63	15	15	11	11	11	8	12500000	16900000	11200000	16400000	8860000	4	4	4	3	3	3	2	39157	Replication factor C subunit 2 OS=Homo sapiens OX=9606 GN=RFC2 PE=1 SV=3
245	651	sp|P0DOX5|IGG1_HUMAN	121.58	9	6	3	3	2	2	2740000					9	1	42	2	4	2	3	49329	Immunoglobulin gamma-1 heavy chain OS=Homo sapiens OX=9606 PE=1 SV=2
1083	530	sp|A1L020|MEX3A_HUMAN	121.49	12	0	2	9	6	7			1750000	5040000	4520000	5	3	0	1	4	2	3	54173	RNA-binding protein MEX3A OS=Homo sapiens OX=9606 GN=MEX3A PE=1 SV=1
565	1512	sp|O14921|RGS13_HUMAN	120.38	37	37	18	18	18	18	30500000	41300000	15500000	4720000	2680000	3	3	7	3	4	1	2	19135	Regulator of G-protein signaling 13 OS=Homo sapiens OX=9606 GN=RGS13 PE=1 SV=1
219	608	sp|Q96A08|H2B1A_HUMAN	120.18	33	21	21	21	21	33					2180000	7	1	11	11	15	12	17	14167	Histone H2B type 1-A OS=Homo sapiens OX=9606 GN=H2BC1 PE=1 SV=3
1181	552	sp|P39060|COIA1_HUMAN	120.18	4	2	1	1	0	1	1190000	4240000	5580000		0	7	6	2	3	1	1	1	178187	Collagen alpha-1(XVIII) chain OS=Homo sapiens OX=9606 GN=COL18A1 PE=1 SV=5
452	437	sp|Q13247|SRSF6_HUMAN	119.67	17	11	15	6	15	13	8780000	18400000	12200000	21900000	23800000	6	3	5	5	2	6	5	39587	Serine/arginine-rich splicing factor 6 OS=Homo sapiens OX=9606 GN=SRSF6 PE=1 SV=2
652	511	sp|P01344|IGF2_HUMAN	119.44	29	0	29	29	12	22		11600000	10500000	3920000	7240000	5	3	0	5	5	2	4	20140	Insulin-like growth factor II OS=Homo sapiens OX=9606 GN=IGF2 PE=1 SV=1
563	477	sp|P14625|ENPL_HUMAN	119.35	8	2	6	4	6	0	1920000	16300000	7500000	17100000		7	4	2	4	4	8	0	92469	Endoplasmin OS=Homo sapiens OX=9606 GN=HSP90B1 PE=1 SV=1
339	591	sp|P98179|RBM3_HUMAN	119.27	35	27	17	19	35	24	66000000	4670000	20900000	79000000	15600000	4	4	11	2	5	11	3	17170	RNA-binding protein 3 OS=Homo sapiens OX=9606 GN=RBM3 PE=1 SV=1
516	633	sp|P0DOX8|IGL1_HUMAN	118.95	17	17	0	0	0	0	188000000					7	1	20	0	0	0	0	22830	Immunoglobulin lambda-1 light chain OS=Homo sapiens OX=9606 PE=1 SV=1
543	648	sp|P09493|TPM1_HUMAN	117.59	14	7	7	7	14	11				1590000	797000	5	1	3	3	3	7	3	32709	Tropomyosin alpha-1 chain OS=Homo sapiens OX=9606 GN=TPM1 PE=1 SV=2
533	533	sp|Q9Y3Y2|CHTOP_HUMAN	117.5	21	10	21	17	17	10	1460000	26400000	19400000	31300000	14700000	4	4	2	6	3	5	3	26397	Chromatin target of PRMT1 protein OS=Homo sapiens OX=9606 GN=CHTOP PE=1 SV=2
1561	538	sp|Q6ZRV2|FA83H_HUMAN	117.36	7	1	1	6	0	0		975000	3620000			6	4	2	1	4	0	0	127122	Protein FAM83H OS=Homo sapiens OX=9606 GN=FAM83H PE=1 SV=3
1366	363	sp|Q8N163|CCAR2_HUMAN	117.36	8	4	1	1	0	3	4920000	1900000	1480000		2080000	7	6	3	1	1	0	3	102902	Cell cycle and apoptosis regulator protein 2 OS=Homo sapiens OX=9606 GN=CCAR2 PE=1 SV=2
1444	539	sp|Q9Y230|RUVB2_HUMAN	116.53	11	1	1	3	5	4			2750000	4970000	1660000	5	4	1	1	2	2	2	51157	RuvB-like 2 OS=Homo sapiens OX=9606 GN=RUVBL2 PE=1 SV=3
708	1262	sp|P62857|RS28_HUMAN	116.5	41	17	30	35	41	17	5130000	25500000	33400000	53800000	5390000	4	4	1	2	3	8	1	7841	40S ribosomal protein S28 OS=Homo sapiens OX=9606 GN=RPS28 PE=1 SV=1
690	546	sp|P09496|CLCA_HUMAN	116.48	21	11	3	14	19	17	1880000		8860000	21100000	12500000	5	4	2	1	3	5	4	27077	Clathrin light chain A OS=Homo sapiens OX=9606 GN=CLTA PE=1 SV=1
1027	707	sp|P63167|DYL1_HUMAN	116.37	51	12	37	0	51	37	1890000	3710000		24900000	10900000	3	3	1	2	0	5	3	10366	Dynein light chain 1 cytoplasmic OS=Homo sapiens OX=9606 GN=DYNLL1 PE=1 SV=1
795	654	sp|Q96KR1|ZFR_HUMAN	115.21	6	3	3	3	3	4	598000	479000	1120000	1210000	1780000	5	3	2	3	2	3	3	117012	Zinc finger RNA-binding protein OS=Homo sapiens OX=9606 GN=ZFR PE=1 SV=2
333	523	sp|P35268|RL22_HUMAN	114.94	48	20	30	38	30	36	35900000	146000000	102000000	160000000	113000000	7	7	5	7	7	7	7	14787	60S ribosomal protein L22 OS=Homo sapiens OX=9606 GN=RPL22 PE=1 SV=2
1527	593	sp|Q01581|HMCS1_HUMAN	114.86	10	2	2	10	2	0	2210000	2280000	39600000	5410000		4	4	1	1	4	1	0	57294	Hydroxymethylglutaryl-CoA synthase cytoplasmic OS=Homo sapiens OX=9606 GN=HMGCS1 PE=1 SV=2
721	587	sp|Q13263|TIF1B_HUMAN	114	11	4	3	8	8	3	1960000	2340000	8580000	8640000	3210000	5	4	1	2	4	5	2	88550	Transcription intermediary factor 1-beta OS=Homo sapiens OX=9606 GN=TRIM28 PE=1 SV=5
504	586	sp|P32119|PRDX2_HUMAN	113.86	23	10	6	15	15	10	757000		3060000	3170000	781000	5	4	3	4	4	6	3	21892	Peroxiredoxin-2 OS=Homo sapiens OX=9606 GN=PRDX2 PE=1 SV=5
608	475	sp|P09012|SNRPA_HUMAN	113.59	27	0	16	13	9	23		32000000	21200000	19100000	13700000	6	3	0	5	4	3	4	31280	U1 small nuclear ribonucleoprotein A OS=Homo sapiens OX=9606 GN=SNRPA PE=1 SV=3
839	557	sp|O75569|PRKRA_HUMAN	113.37	14	3	12	8	10	9	2760000	15600000	15300000	24700000	36000000	4	4	1	4	2	3	3	34404	Interferon-inducible double-stranded RNA-dependent protein kinase activator A OS=Homo sapiens OX=9606 GN=PRKRA PE=1 SV=1
641	547	sp|P04004|VTNC_HUMAN	113.23	11	1	11	5	3	5		2080000	1780000		1360000	5	2	2	6	4	2	2	54306	Vitronectin OS=Homo sapiens OX=9606 GN=VTN PE=1 SV=1
945	431	sp|Q8WV44|TRI41_HUMAN	112.51	10	10	1	1	1	0	22000000					7	5	7	1	1	2	0	71670	E3 ubiquitin-protein ligase TRIM41 OS=Homo sapiens OX=9606 GN=TRIM41 PE=1 SV=3
493	548	sp|P62136|PP1A_HUMAN	112.12	18	13	8	9	8	10	30500000	3780000	2880000	6240000	11400000	6	4	6	4	3	5	3	37512	Serine/threonine-protein phosphatase PP1-alpha catalytic subunit OS=Homo sapiens OX=9606 GN=PPP1CA PE=1 SV=1
154	697	sp|P62273|RS29_HUMAN	112.06	48	34	46	48	48	46	20800000	371000000	454000000	604000000	206000000	5	4	2	13	32	21	27	6677	40S ribosomal protein S29 OS=Homo sapiens OX=9606 GN=RPS29 PE=1 SV=2
586	692	sp|P42677|RS27_HUMAN	111.89	40	40	25	25	40	40	26200000	30800000	44300000	60300000	62300000	3	3	4	2	2	6	4	9461	40S ribosomal protein S27 OS=Homo sapiens OX=9606 GN=RPS27 PE=1 SV=3
2458	628	sp|P27797|CALR_HUMAN	111.49	9	2	3	3	4	0	2010000	915000	1890000	6490000		3	3	1	1	1	1	0	48142	Calreticulin OS=Homo sapiens OX=9606 GN=CALR PE=1 SV=1
689	419	sp|O60832|DKC1_HUMAN	111.39	13	0	1	5	8	6			4080000	14500000	4830000	8	6	0	1	3	5	5	57674	H/ACA ribonucleoprotein complex subunit DKC1 OS=Homo sapiens OX=9606 GN=DKC1 PE=1 SV=3
1106	519	sp|O14744|ANM5_HUMAN	111.13	8	0	5	7	2	5		4300000	7340000	2010000	3880000	5	5	0	2	4	1	3	72684	Protein arginine N-methyltransferase 5 OS=Homo sapiens OX=9606 GN=PRMT5 PE=1 SV=4
292	699	sp|Q99996|AKAP9_HUMAN	110.66	3	0	1	1	1	1		2490000	420000000			16	3	3	10	11	8	7	452990	A-kinase anchor protein 9 OS=Homo sapiens OX=9606 GN=AKAP9 PE=1 SV=4
1562	617	sp|P21953|ODBB_HUMAN	110.41	11	11	0	0	0	0	25100000					4	3	7	0	0	0	0	43123	2-oxoisovalerate dehydrogenase subunit beta mitochondrial OS=Homo sapiens OX=9606 GN=BCKDHB PE=1 SV=2
1026	690	sp|P18669|PGAM1_HUMAN	110.31	18	6	6	18	10	0	1980000	3610000	18200000	11400000		3	3	1	1	5	4	0	28804	Phosphoglycerate mutase 1 OS=Homo sapiens OX=9606 GN=PGAM1 PE=1 SV=2
771	1127	sp|P01703|LV140_HUMAN	110.27	18	18	0	0	0	0	33200000					6	3	14	0	0	0	0	12302	Immunoglobulin lambda variable 1-40 OS=Homo sapiens OX=9606 GN=IGLV1-40 PE=1 SV=2
640	407	sp|P26641|EF1G_HUMAN	110.21	14	9	7	6	5	6	10300000	11000000	14600000	22200000	2810000	6	6	4	3	3	2	4	50119	Elongation factor 1-gamma OS=Homo sapiens OX=9606 GN=EEF1G PE=1 SV=3
352	467	sp|Q8NC51|PAIRB_HUMAN	110.09	16	15	12	13	16	12	14300000	21900000	23900000	35400000	25300000	7	4	6	5	6	7	5	44965	Plasminogen activator inhibitor 1 RNA-binding protein OS=Homo sapiens OX=9606 GN=SERBP1 PE=1 SV=2
1617	662	sp|O00299|CLIC1_HUMAN	110.01	17	0	12	12	10	5		5840000	8420000	4310000	3190000	3	3	0	2	2	2	1	26923	Chloride intracellular channel protein 1 OS=Homo sapiens OX=9606 GN=CLIC1 PE=1 SV=4
1114	472	sp|Q9UKF6|CPSF3_HUMAN	109.15	10	1	2	7	1	4	3500000	4410000	14400000		114000000	6	5	1	2	4	1	2	77486	Cleavage and polyadenylation specificity factor subunit 3 OS=Homo sapiens OX=9606 GN=CPSF3 PE=1 SV=1
1203	576	sp|Q9Y295|DRG1_HUMAN	108.5	14	4	3	1	11	4	927000	1330000		4930000	992000	5	3	2	1	1	3	2	40542	Developmentally-regulated GTP-binding protein 1 OS=Homo sapiens OX=9606 GN=DRG1 PE=1 SV=1
1445	656	sp|P15531|NDKA_HUMAN	108.32	25	8	11	25	11	11	1590000	8030000	32400000	6380000	6300000	3	3	1	1	4	1	1	17149	Nucleoside diphosphate kinase A OS=Homo sapiens OX=9606 GN=NME1 PE=1 SV=1
1445	688	sp|P22392|NDKB_HUMAN	108.32	25	8	11	25	11	11	1590000	8030000	32400000	6380000	6300000	3	3	1	1	4	1	1	17298	Nucleoside diphosphate kinase B OS=Homo sapiens OX=9606 GN=NME2 PE=1 SV=1
794	458	sp|Q9H6S0|YTDC2_HUMAN	107.67	6	1	2	2	3	0		4560000	3050000	3960000		9	6	2	3	3	4	1	160248	3'-5' RNA helicase YTHDC2 OS=Homo sapiens OX=9606 GN=YTHDC2 PE=1 SV=2
372	716	sp|P02792|FRIL_HUMAN	107.6	22	22	18	22	18	0	22200000	14500000	59200000	23400000		3	3	4	9	9	5	0	20020	Ferritin light chain OS=Homo sapiens OX=9606 GN=FTL PE=1 SV=2
1115	649	sp|P05387|RLA2_HUMAN	107.5	77	31	0	56	27	10	963000		8550000	11500000	1360000	4	4	2	0	4	3	1	11665	60S acidic ribosomal protein P2 OS=Homo sapiens OX=9606 GN=RPLP2 PE=1 SV=1
736	428	sp|Q96T37|RBM15_HUMAN	107.16	8	2	5	3	2	3	138000	5970000	1700000	665000	8010000	7	5	2	3	3	3	3	107188	RNA-binding protein 15 OS=Homo sapiens OX=9606 GN=RBM15 PE=1 SV=2
276	601	sp|P0C0S5|H2AZ_HUMAN	106.56	31	31	23	23	23	23	11500000	20100000	17700000	5010000	17100000	6	2	10	9	9	9	9	13553	Histone H2A.Z OS=Homo sapiens OX=9606 GN=H2AZ1 PE=1 SV=2
276	602	sp|Q71UI9|H2AV_HUMAN	106.56	31	31	23	23	23	23	11500000	20100000	17700000	5010000	17100000	6	2	10	9	9	9	9	13509	Histone H2A.V OS=Homo sapiens OX=9606 GN=H2AZ2 PE=1 SV=3
1072	578	sp|O75367|H2AY_HUMAN	106.49	14	4	0	1	5	10	1990000			37100000	5280000	6	3	3	0	1	3	3	39617	Core histone macro-H2A.1 OS=Homo sapiens OX=9606 GN=MACROH2A1 PE=1 SV=4
1964	629	sp|P56537|IF6_HUMAN	105.96	23	4	0	9	14	6	1490000		1900000	5020000	508000	4	4	1	0	2	2	1	26599	Eukaryotic translation initiation factor 6 OS=Homo sapiens OX=9606 GN=EIF6 PE=1 SV=1
1202	549	sp|Q96MU7|YTDC1_HUMAN	105.95	6	0	3	3	2	5		4780000	4400000	0	15900000	4	4	0	3	2	1	3	84700	YTH domain-containing protein 1 OS=Homo sapiens OX=9606 GN=YTHDC1 PE=1 SV=3
1794	741	sp|Q13895|BYST_HUMAN	105.5	10	0	3	0	7	4		2340000		6970000	2960000	4	3	0	2	0	2	2	49601	Bystin OS=Homo sapiens OX=9606 GN=BYSL PE=1 SV=3
642	553	sp|Q9P2I0|CPSF2_HUMAN	105.11	7	4	2	1	3	3	2770000	3710000	4440000	5520000	5530000	6	4	4	3	1	4	2	88487	Cleavage and polyadenylation specificity factor subunit 2 OS=Homo sapiens OX=9606 GN=CPSF2 PE=1 SV=2
1447	862	sp|Q9H0S4|DDX47_HUMAN	104.42	8	7	3	8	7	0	703000	1390000	1860000	2670000		3	2	2	1	3	2	0	50647	Probable ATP-dependent RNA helicase DDX47 OS=Homo sapiens OX=9606 GN=DDX47 PE=1 SV=1
1401	635	sp|P36542|ATPG_HUMAN	104.42	14	4	0	10	6	2	2220000		14500000	1350000		4	3	1	0	3	2	1	32996	ATP synthase subunit gamma mitochondrial OS=Homo sapiens OX=9606 GN=ATP5F1C PE=1 SV=1
1422	643	sp|Q96PU8|QKI_HUMAN	104.01	15	15	1	1	5	0	5550000			1140000		4	3	5	1	1	1	0	37671	Protein quaking OS=Homo sapiens OX=9606 GN=QKI PE=1 SV=1
1053	502	sp|O75643|U520_HUMAN	103.99	3	1	1	1	1	1	836000	1300000	2600000	1460000	786000	7	5	2	2	2	2	2	244505	U5 small nuclear ribonucleoprotein 200 kDa helicase OS=Homo sapiens OX=9606 GN=SNRNP200 PE=1 SV=2
906	644	sp|P12814|ACTN1_HUMAN	103.57	7	1	1	5	3	0			2430000			5	1	1	1	5	4	0	103058	Alpha-actinin-1 OS=Homo sapiens OX=9606 GN=ACTN1 PE=1 SV=2
1367	513	sp|P12268|IMDH2_HUMAN	103.24	11	5	2	6	0	4	2600000	2690000	9280000		1220000	5	3	3	1	2	0	2	55805	Inosine-5'-monophosphate dehydrogenase 2 OS=Homo sapiens OX=9606 GN=IMPDH2 PE=1 SV=2
1099	537	sp|Q15637|SF01_HUMAN	103.17	9	1	5	3	0	6		3900000	1770000		13400000	5	4	1	3	2	0	4	68330	Splicing factor 1 OS=Homo sapiens OX=9606 GN=SF1 PE=1 SV=4
680	829	sp|O00159|MYO1C_HUMAN	103.08	5	4	4	0	2	4	169000	3600000		1530000	1510000	6	2	6	3	1	1	3	121682	Unconventional myosin-Ic OS=Homo sapiens OX=9606 GN=MYO1C PE=1 SV=4
1006	646	sp|Q92522|H1X_HUMAN	102.96	19	0	14	14	19	14		9380000	7350000	12800000	4430000	3	3	0	3	2	4	2	22487	Histone H1.10 OS=Homo sapiens OX=9606 GN=H1-10 PE=1 SV=1
1510	705	sp|Q8NI27|THOC2_HUMAN	102.77	3	0	0	2	1	1			2930000	1550000	2470000	6	3	1	0	3	1	2	182774	THO complex subunit 2 OS=Homo sapiens OX=9606 GN=THOC2 PE=1 SV=2
891	561	sp|Q9UBB4|ATX10_HUMAN	102.71	11	0	7	9	5	0		5790000	11500000	5550000		5	4	0	5	3	4	0	53489	Ataxin-10 OS=Homo sapiens OX=9606 GN=ATXN10 PE=1 SV=1
969	653	sp|Q9NUL7|DDX28_HUMAN	102.21	10	0	4	7	5	1		1780000	2080000	1980000		5	3	0	2	4	3	1	59581	Probable ATP-dependent RNA helicase DDX28 OS=Homo sapiens OX=9606 GN=DDX28 PE=1 SV=2
921	725	sp|Q16540|RM23_HUMAN	101.98	21	0	15	15	16	5		10400000	10700000	3840000	2720000	3	3	0	3	2	4	1	17781	39S ribosomal protein L23 mitochondrial OS=Homo sapiens OX=9606 GN=MRPL23 PE=1 SV=1
302	1214	sp|Q59GN2|R39L5_HUMAN	101.91	33	20	33	33	33	29	5020000	188000000	349000000	378000000	133000000	3	2	2	9	14	9	6	6323	Putative 60S ribosomal protein L39-like 5 OS=Homo sapiens OX=9606 GN=RPL39P5 PE=5 SV=2
302	1215	sp|P62891|RL39_HUMAN	101.91	33	20	33	33	33	29	5020000	188000000	349000000	378000000	133000000	3	2	2	9	14	9	6	6407	60S ribosomal protein L39 OS=Homo sapiens OX=9606 GN=RPL39 PE=1 SV=2
610	758	sp|Q15007|FL2D_HUMAN	101.54	8	1	8	5	8	8		3180000	1790000	2610000	6160000	4	2	1	5	3	5	3	44244	Pre-mRNA-splicing regulator WTAP OS=Homo sapiens OX=9606 GN=WTAP PE=1 SV=2
643	734	sp|P05386|RLA1_HUMAN	100.81	80	14	14	80	52	14	11600000	8240000	24400000	34800000	541000	3	3	2	2	5	5	1	11514	60S acidic ribosomal protein P1 OS=Homo sapiens OX=9606 GN=RPLP1 PE=1 SV=1
1359	733	sp|Q9H9G7|AGO3_HUMAN	100.66	5	0	3	3	2	2		12300000	12300000			4	1	0	4	2	1	1	97360	Protein argonaute-3 OS=Homo sapiens OX=9606 GN=AGO3 PE=1 SV=2
1380	609	sp|Q8WXX5|DNJC9_HUMAN	100.55	21	4	13	4	12	4	528000	6170000	1590000	6350000	2510000	4	4	1	3	1	2	1	29910	DnaJ homolog subfamily C member 9 OS=Homo sapiens OX=9606 GN=DNAJC9 PE=1 SV=1
2206	544	sp|Q15417|CNN3_HUMAN	100.4	22	22	0	0	0	0	11500000					5	5	5	0	0	0	0	36414	Calponin-3 OS=Homo sapiens OX=9606 GN=CNN3 PE=1 SV=1
756	476	sp|P27448|MARK3_HUMAN	100.32	8	0	1	7	2	3			3510000			7	2	0	2	6	2	4	84428	MAP/microtubule affinity-regulating kinase 3 OS=Homo sapiens OX=9606 GN=MARK3 PE=1 SV=5
1770	647	sp|Q8N3C0|ASCC3_HUMAN	100.09	2	0	1	0	1	1		4820000		2540000	5520000	4	3	1	2	0	1	2	251458	Activating signal cointegrator 1 complex subunit 3 OS=Homo sapiens OX=9606 GN=ASCC3 PE=1 SV=3
1131	886	sp|Q99873|ANM1_HUMAN	99.77	8	0	4	8	8	4		5500000	6700000	7610000	7060000	2	2	0	2	3	3	2	42462	Protein arginine N-methyltransferase 1 OS=Homo sapiens OX=9606 GN=PRMT1 PE=1 SV=3
1048	825	sp|E9PAV3|NACAM_HUMAN	99.72	1	1	1	1	1	1	4240000	4720000	13600000	12700000	8280000	2	2	3	1	2	2	2	205419	Nascent polypeptide-associated complex subunit alpha muscle-specific form OS=Homo sapiens OX=9606 GN=NACA PE=1 SV=1
1048	1261	sp|Q13765|NACA_HUMAN	99.72	13	13	7	13	13	13	4240000	4720000	13600000	12700000	8280000	2	2	3	1	2	2	2	23384	Nascent polypeptide-associated complex subunit alpha OS=Homo sapiens OX=9606 GN=NACA PE=1 SV=1
827	603	sp|Q9BQ67|GRWD1_HUMAN	99.66	10	0	7	9	10	6		6640000	12000000	11200000	4230000	4	3	0	3	3	4	3	49419	Glutamate-rich WD repeat-containing protein 1 OS=Homo sapiens OX=9606 GN=GRWD1 PE=1 SV=1
1814	658	sp|P62910|RL32_HUMAN	99.49	22	0	22	17	10	0		19000000	10700000	5250000		3	3	0	3	2	1	0	15860	60S ribosomal protein L32 OS=Homo sapiens OX=9606 GN=RPL32 PE=1 SV=2
298	663	sp|Q13162|PRDX4_HUMAN	99.04	11	11	7	4	7	6	678000					4	1	6	8	11	10	6	30540	Peroxiredoxin-4 OS=Homo sapiens OX=9606 GN=PRDX4 PE=1 SV=1
1382	637	sp|P29692|EF1D_HUMAN	98.9	17	9	4	9	4	0	5170000	8480000	2780000	18300000		3	3	3	2	1	1	0	31122	Elongation factor 1-delta OS=Homo sapiens OX=9606 GN=EEF1D PE=1 SV=5
960	522	sp|Q9C0J8|WDR33_HUMAN	98.22	4	1	2	3	0	2	1710000	4190000	7440000		4120000	5	4	2	3	3	1	2	145891	pre-mRNA 3' end processing protein WDR33 OS=Homo sapiens OX=9606 GN=WDR33 PE=1 SV=2
1880	473	sp|P40926|MDHM_HUMAN	97.86	23	0	0	12	17	0			9820000	5630000		5	5	0	0	3	3	0	35503	Malate dehydrogenase mitochondrial OS=Homo sapiens OX=9606 GN=MDH2 PE=1 SV=3
728	698	sp|P61981|1433G_HUMAN	97.46	15	3	11	13	3	3		3280000	11400000			4	2	1	4	5	3	1	28303	14-3-3 protein gamma OS=Homo sapiens OX=9606 GN=YWHAG PE=1 SV=2
2263	708	sp|P61604|CH10_HUMAN	97.42	30	14	14	30	0	0	925000	1570000	6390000			3	3	1	1	3	0	0	10932	10 kDa heat shock protein mitochondrial OS=Homo sapiens OX=9606 GN=HSPE1 PE=1 SV=2
1218	742	sp|Q15084|PDIA6_HUMAN	97.27	9	3	6	4	8	0	1040000	1590000	1330000	4320000		4	2	1	3	2	3	0	48121	Protein disulfide-isomerase A6 OS=Homo sapiens OX=9606 GN=PDIA6 PE=1 SV=1
673	555	sp|O76021|RL1D1_HUMAN	97.25	13	0	4	2	8	6		834000		3560000	2770000	6	4	0	3	3	4	5	54973	Ribosomal L1 domain-containing protein 1 OS=Homo sapiens OX=9606 GN=RSL1D1 PE=1 SV=3
616	784	sp|Q1KMD3|HNRL2_HUMAN	96.57	5	1	5	3	0	2		3960000	1430000		3620000	4	2	6	4	3	0	1	85105	Heterogeneous nuclear ribonucleoprotein U-like protein 2 OS=Homo sapiens OX=9606 GN=HNRNPUL2 PE=1 SV=1
2209	774	sp|P15559|NQO1_HUMAN	95.98	12	2	0	7	10	0			9170000	19100000		4	3	1	0	1	3	0	30868	NAD(P)H dehydrogenase [quinone] 1 OS=Homo sapiens OX=9606 GN=NQO1 PE=1 SV=1
1405	775	sp|Q15436|SC23A_HUMAN	95.82	5	2	2	4	0	2	4800000	800000	16100000		793000	4	3	2	1	3	0	1	86161	Protein transport protein Sec23A OS=Homo sapiens OX=9606 GN=SEC23A PE=1 SV=2
1260	571	sp|Q12996|CSTF3_HUMAN	95.52	7	3	3	2	2	3	15600000	4800000	3470000	4190000	8790000	5	4	2	2	1	2	2	82922	Cleavage stimulation factor subunit 3 OS=Homo sapiens OX=9606 GN=CSTF3 PE=1 SV=1
1736	1004	sp|Q9NWH9|SLTM_HUMAN	95.43	5	3	0	2	2	2	0		3680000	1290000	2410000	3	3	1	0	2	1	1	117149	SAFB-like transcription modulator OS=Homo sapiens OX=9606 GN=SLTM PE=1 SV=2
1403	756	sp|Q05048|CSTF1_HUMAN	95.37	10	6	6	6	4	4	2480000	5650000	5100000	2040000	2090000	3	3	2	2	2	1	1	48358	Cleavage stimulation factor subunit 1 OS=Homo sapiens OX=9606 GN=CSTF1 PE=1 SV=1
1909	641	sp|P30048|PRDX3_HUMAN	95.3	16	0	5	10	11	0		1490000	3410000	6070000		4	3	0	1	2	3	0	27693	Thioredoxin-dependent peroxide reductase mitochondrial OS=Homo sapiens OX=9606 GN=PRDX3 PE=1 SV=3
2022	920	sp|P04844|RPN2_HUMAN	95.27	5	0	3	0	5	0		562000		1580000		2	2	0	1	0	3	0	69284	Dolichyl-diphosphooligosaccharide--protein glycosyltransferase subunit 2 OS=Homo sapiens OX=9606 GN=RPN2 PE=1 SV=3
240	1091	sp|Q9UPN3|MACF1_HUMAN	94.57	1	0	1	1	1	0	10200000					14	1	5	15	15	11	9	838323	Microtubule-actin cross-linking factor 1 isoforms 1/2/3/5 OS=Homo sapiens OX=9606 GN=MACF1 PE=1 SV=4
659	661	sp|Q02241|KIF23_HUMAN	94.18	5	1	3	2	1	2		6670000	18300000	3060000	2440000	6	2	2	4	2	1	2	110059	Kinesin-like protein KIF23 OS=Homo sapiens OX=9606 GN=KIF23 PE=1 SV=3
1616	657	sp|P33176|KINH_HUMAN	94.11	8	4	1	1	3	0	1520000	628000	1310000	1950000		6	5	3	1	1	2	0	109685	Kinesin-1 heavy chain OS=Homo sapiens OX=9606 GN=KIF5B PE=1 SV=1
1966	806	sp|P29558|RBMS1_HUMAN	93.99	7	0	5	0	5	5		2890000		3090000	3410000	3	2	0	2	0	2	2	44505	RNA-binding motif single-stranded-interacting protein 1 OS=Homo sapiens OX=9606 GN=RBMS1 PE=1 SV=3
262	1290	sp|P01782|HV309_HUMAN	93.77	19	14	19	19	18	18	2020000	442000000	682000000	474000000	360000000	3	1	1	10	18	12	9	12945	Immunoglobulin heavy variable 3-9 OS=Homo sapiens OX=9606 GN=IGHV3-9 PE=1 SV=2
262	1291	sp|A0A0A0MS15|HV349_HUMAN	93.77	19	13	19	19	18	18	2020000	442000000	682000000	474000000	360000000	3	1	1	10	18	12	9	13056	Immunoglobulin heavy variable 3-49 OS=Homo sapiens OX=9606 GN=IGHV3-49 PE=3 SV=1
847	526	sp|Q9UNQ2|DIM1_HUMAN	93.71	18	4	10	12	10	2	1980000	9830000	15900000	6260000		6	5	1	5	3	3	1	35236	Probable dimethyladenosine transferase OS=Homo sapiens OX=9606 GN=DIMT1 PE=1 SV=1
1563	670	sp|P02794|FRIH_HUMAN	93.36	17	13	7	7	7	11	4170000	3110000	2410000	2170000	3340000	3	3	2	1	1	1	2	21226	Ferritin heavy chain OS=Homo sapiens OX=9606 GN=FTH1 PE=1 SV=2
816	723	sp|P27348|1433T_HUMAN	93.28	11	3	5	9	3	9			4890000		3350000	3	1	1	3	4	3	2	27764	14-3-3 protein theta OS=Homo sapiens OX=9606 GN=YWHAQ PE=1 SV=1
857	684	sp|P42704|LPPRC_HUMAN	93.06	3	1	1	2	1	1	1260000	2270000	2200000		1250000	6	2	2	3	3	2	1	157904	Leucine-rich PPR motif-containing protein mitochondrial OS=Homo sapiens OX=9606 GN=LRPPRC PE=1 SV=3
1071	569	sp|P33993|MCM7_HUMAN	93.06	7	1	3	3	2	1	1890000	9570000	1580000	1890000		6	4	1	4	2	1	1	81308	DNA replication licensing factor MCM7 OS=Homo sapiens OX=9606 GN=MCM7 PE=1 SV=4
2983	639	sp|Q96FV9|THOC1_HUMAN	92.98	7	0	2	0	0	4		744000			4030000	3	3	0	1	0	0	2	75666	THO complex subunit 1 OS=Homo sapiens OX=9606 GN=THOC1 PE=1 SV=1
1381	613	sp|Q8NFW8|NEUA_HUMAN	92.93	11	1	10	0	7	4		5790000		10500000	1850000	4	3	1	3	0	3	1	48379	N-acylneuraminate cytidylyltransferase OS=Homo sapiens OX=9606 GN=CMAS PE=1 SV=2
2108	611	sp|O43684|BUB3_HUMAN	92.68	13	4	0	0	9	4	975000			6700000	2670000	4	4	1	0	0	3	1	37155	Mitotic checkpoint protein BUB3 OS=Homo sapiens OX=9606 GN=BUB3 PE=1 SV=1
1477	623	sp|Q9Y2R9|RT07_HUMAN	91.18	19	5	10	10	15	0	2760000	23300000	13900000	10300000		4	4	1	2	2	3	0	28134	28S ribosomal protein S7 mitochondrial OS=Homo sapiens OX=9606 GN=MRPS7 PE=1 SV=2
826	579	sp|Q9BZI7|REN3B_HUMAN	91.06	8	2	5	5	8	4	1060000	4810000	10100000	17300000	7250000	4	4	1	2	3	4	2	57762	Regulator of nonsense transcripts 3B OS=Homo sapiens OX=9606 GN=UPF3B PE=1 SV=1
353	667	sp|Q9UKA9|PTBP2_HUMAN	91	7	4	3	4	4	6					954000	6	1	5	5	6	7	7	57491	Polypyrimidine tract-binding protein 2 OS=Homo sapiens OX=9606 GN=PTBP2 PE=1 SV=1
770	645	sp|Q9UL41|PNMA3_HUMAN	90.98	8	1	4	5	4	3		1420000	1720000	1470000		5	2	1	4	4	3	2	52376	Paraneoplastic antigen Ma3 OS=Homo sapiens OX=9606 GN=PNMA3 PE=1 SV=3
2207	565	sp|Q96T60|PNKP_HUMAN	90.93	8	3	2	0	2	1	4990000	3290000		1390000		5	4	2	1	0	1	1	57076	Bifunctional polynucleotide phosphatase/kinase OS=Homo sapiens OX=9606 GN=PNKP PE=1 SV=1
892	582	sp|Q9H0U4|RAB1B_HUMAN	90.89	22	5	10	17	13	10		362000	1610000	3120000	1110000	4	2	1	2	3	4	2	22171	Ras-related protein Rab-1B OS=Homo sapiens OX=9606 GN=RAB1B PE=1 SV=1
892	583	sp|P62820|RAB1A_HUMAN	90.89	21	5	10	17	13	10		362000	1610000	3120000	1110000	4	2	1	2	3	4	2	22678	Ras-related protein Rab-1A OS=Homo sapiens OX=9606 GN=RAB1A PE=1 SV=3
2394	948	sp|Q13064|MKRN3_HUMAN	90.68	9	0	3	6	3	6			1980000	226000	1830000	2	2	0	1	1	1	1	55645	Probable E3 ubiquitin-protein ligase makorin-3 OS=Homo sapiens OX=9606 GN=MKRN3 PE=1 SV=1
1478	696	sp|P23284|PPIB_HUMAN	90.63	19	6	6	12	4	6	4360000	3390000	11700000	5650000	0	4	3	2	1	3	1	1	23743	Peptidyl-prolyl cis-trans isomerase B OS=Homo sapiens OX=9606 GN=PPIB PE=1 SV=2
2335	634	sp|P27694|RFA1_HUMAN	90.52	6	6	0	0	0	2	5610000				1840000	3	3	3	0	0	0	1	68138	Replication protein A 70 kDa DNA-binding subunit OS=Homo sapiens OX=9606 GN=RPA1 PE=1 SV=2
1384	759	sp|Q9NYL9|TMOD3_HUMAN	90.26	11	0	11	6	10	4		6860000	2920000	13000000	3660000	3	2	0	3	1	2	2	39595	Tropomodulin-3 OS=Homo sapiens OX=9606 GN=TMOD3 PE=1 SV=1
3068	674	sp|Q9BX40|LS14B_HUMAN	90.04	13	0	0	7	6	0			2840000	16100000		3	3	0	0	1	2	0	42071	Protein LSM14 homolog B OS=Homo sapiens OX=9606 GN=LSM14B PE=1 SV=1
1480	792	sp|Q96EP5|DAZP1_HUMAN	90.03	9	8	5	0	5	1	9960000	7020000		6420000		3	2	2	3	0	2	1	43383	DAZ-associated protein 1 OS=Homo sapiens OX=9606 GN=DAZAP1 PE=1 SV=1
2158	897	sp|P48047|ATPO_HUMAN	89.89	12	6	0	12	6	6	1430000		5640000	3190000	0	2	2	1	0	2	1	1	23277	ATP synthase subunit O mitochondrial OS=Homo sapiens OX=9606 GN=ATP5PO PE=1 SV=1
1353	625	sp|Q5SSJ5|HP1B3_HUMAN	89.81	9	3	3	5	6	0	1030000	3910000	5030000	10700000		5	4	2	1	2	3	0	61207	Heterochromatin protein 1-binding protein 3 OS=Homo sapiens OX=9606 GN=HP1BP3 PE=1 SV=1
2055	875	sp|Q14974|IMB1_HUMAN	89.73	4	1	2	2	3	0		1100000	2100000	3800000		3	2	1	1	1	2	0	97170	Importin subunit beta-1 OS=Homo sapiens OX=9606 GN=KPNB1 PE=1 SV=2
329	626	sp|P83881|RL36A_HUMAN	88.88	28	7	21	28	27	27	6820000	91400000	109000000	71500000	48600000	6	4	2	8	8	10	5	12441	60S ribosomal protein L36a OS=Homo sapiens OX=9606 GN=RPL36A PE=1 SV=2
412	767	sp|Q66GS9|CP135_HUMAN	88.42	4	2	3	1	1	1		2090000				9	1	5	8	4	4	4	133490	Centrosomal protein of 135 kDa OS=Homo sapiens OX=9606 GN=CEP135 PE=1 SV=2
2032	620	sp|Q9UJS0|CMC2_HUMAN	88.38	6	0	2	2	6	0		2400000	3360000	6160000		3	3	0	1	1	3	0	74176	Calcium-binding mitochondrial carrier protein Aralar2 OS=Homo sapiens OX=9606 GN=SLC25A13 PE=1 SV=2
1130	729	sp|Q99623|PHB2_HUMAN	87.89	11	2	5	8	7	2		2460000	9490000	4050000		4	2	2	2	2	3	1	33296	Prohibitin-2 OS=Homo sapiens OX=9606 GN=PHB2 PE=1 SV=2
1301	600	sp|P62826|RAN_HUMAN	87.74	21	11	5	10	15	5	3380000	3890000	9770000	15000000	1900000	4	4	2	1	2	3	1	24423	GTP-binding nuclear protein Ran OS=Homo sapiens OX=9606 GN=RAN PE=1 SV=3
1581	615	sp|P06746|DPOLB_HUMAN	87.5	16	7	0	1	1	7	8580000				3190000	4	3	3	0	2	1	1	38178	DNA polymerase beta OS=Homo sapiens OX=9606 GN=POLB PE=1 SV=3
1265	947	sp|Q7Z7K6|CENPV_HUMAN	87.39	12	8	12	12	12	12	1170000	5240000	11500000	15100000	4420000	2	2	1	2	2	2	2	29946	Centromere protein V OS=Homo sapiens OX=9606 GN=CENPV PE=1 SV=1
815	619	sp|Q9HCD5|NCOA5_HUMAN	87.26	9	1	4	9	7	3		7200000	14700000	4690000	6150000	4	3	1	3	4	3	2	65536	Nuclear receptor coactivator 5 OS=Homo sapiens OX=9606 GN=NCOA5 PE=1 SV=2
1348	841	sp|O00411|RPOM_HUMAN	87.26	3	0	1	1	1	1		1340000	1260000	1250000		4	2	1	2	1	2	2	138620	DNA-directed RNA polymerase mitochondrial OS=Homo sapiens OX=9606 GN=POLRMT PE=1 SV=2
2370	554	sp|Q6P2E9|EDC4_HUMAN	86.85	4	0	1	1	1	1		1860000	1880000	513000	955000	4	4	0	1	1	1	1	151661	Enhancer of mRNA-decapping protein 4 OS=Homo sapiens OX=9606 GN=EDC4 PE=1 SV=1
2589	929	sp|P29401|TKT_HUMAN	86.81	6	0	3	3	6	0		1330000	2200000	5020000		2	2	0	1	1	2	0	67878	Transketolase OS=Homo sapiens OX=9606 GN=TKT PE=1 SV=3
1653	631	sp|Q16891|MIC60_HUMAN	86.45	7	2	3	3	0	3		913000	1230000		629000	5	3	2	1	2	0	2	83678	MICOS complex subunit MIC60 OS=Homo sapiens OX=9606 GN=IMMT PE=1 SV=1
1583	798	sp|Q96SB4|SRPK1_HUMAN	86.26	5	1	3	1	2	2		5310000		6950000	2310000	4	1	1	2	1	1	1	74325	SRSF protein kinase 1 OS=Homo sapiens OX=9606 GN=SRPK1 PE=1 SV=2
1341	768	sp|Q5T280|CI114_HUMAN	86.08	8	0	6	6	6	5		6370000	5170000	6120000	3460000	3	2	0	2	2	2	2	42009	Putative methyltransferase C9orf114 OS=Homo sapiens OX=9606 GN=SPOUT1 PE=1 SV=3
299	1768	sp|Q8NF91|SYNE1_HUMAN	86.08	1	0	0	0	0	0	1110000					17	1	5	10	10	7	8	1011108	Nesprin-1 OS=Homo sapiens OX=9606 GN=SYNE1 PE=1 SV=4
738	695	sp|Q9UL18|AGO1_HUMAN	85.54	4	1	4	2	2	2		3410000	2580000	3350000		4	1	1	5	3	3	2	97214	Protein argonaute-1 OS=Homo sapiens OX=9606 GN=AGO1 PE=1 SV=3
1383	679	sp|P35232|PHB_HUMAN	85.41	14	0	6	14	4	2		1990000	4220000	5230000		4	3	0	2	4	1	1	29804	Prohibitin OS=Homo sapiens OX=9606 GN=PHB PE=1 SV=1
2587	686	sp|Q9UGR2|Z3H7B_HUMAN	85.26	4	0	0	1	2	1			538000	5920000	1630000	3	3	0	0	1	2	1	109858	Zinc finger CCCH domain-containing protein 7B OS=Homo sapiens OX=9606 GN=ZC3H7B PE=1 SV=2
2588	702	sp|P30086|PEBP1_HUMAN	84.96	28	0	11	17	10	0		1280000	2020000	997000		3	3	0	1	2	1	0	21057	Phosphatidylethanolamine-binding protein 1 OS=Homo sapiens OX=9606 GN=PEBP1 PE=1 SV=3
1560	532	sp|Q9H6R4|NOL6_HUMAN	84.83	5	0	0	1	4	3			393000	51000000	1290000	5	4	0	0	1	4	2	127593	Nucleolar protein 6 OS=Homo sapiens OX=9606 GN=NOL6 PE=1 SV=2
2417	843	sp|P23588|IF4B_HUMAN	84.69	6	3	0	0	2	3	3400000			461000	1850000	3	2	1	0	0	1	2	69151	Eukaryotic translation initiation factor 4B OS=Homo sapiens OX=9606 GN=EIF4B PE=1 SV=2
1910	721	sp|P07737|PROF1_HUMAN	84.5	33	10	10	0	23	10	2510000	205000		88200000	512000	3	3	1	1	0	3	1	15054	Profilin-1 OS=Homo sapiens OX=9606 GN=PFN1 PE=1 SV=2
744	730	sp|Q13045|FLII_HUMAN	84.49	3	1	2	0	0	1		1640000			817000	4	2	2	4	2	2	3	144751	Protein flightless-1 homolog OS=Homo sapiens OX=9606 GN=FLII PE=1 SV=2
1195	802	sp|P48681|NEST_HUMAN	84.4	3	1	1	1	1	0		1110000	4200000	898000		7	3	2	3	1	2	0	177438	Nestin OS=Homo sapiens OX=9606 GN=NES PE=1 SV=2
1654	778	sp|Q00059|TFAM_HUMAN	84.4	12	3	12	0	4	7	1960000	12900000		14500000	11300000	3	3	1	3	0	1	2	29097	Transcription factor A mitochondrial OS=Homo sapiens OX=9606 GN=TFAM PE=1 SV=1
3611	1443	sp|P31040|SDHA_HUMAN	84.38	3	1	0	0	2	0				143000		2	1	1	0	0	1	0	72692	Succinate dehydrogenase [ubiquinone] flavoprotein subunit mitochondrial OS=Homo sapiens OX=9606 GN=SDHA PE=1 SV=2
952	622	sp|Q9H6W3|RIOX1_HUMAN	84.11	7	1	5	1	1	2		26800000			5600000	6	4	2	5	1	1	2	71086	Ribosomal oxygenase 1 OS=Homo sapiens OX=9606 GN=RIOX1 PE=1 SV=2
1370	1491	sp|A6NHR9|SMHD1_HUMAN	83.62	2	0	0	0	1	1				367000		6	1	3	1	0	1	3	226372	Structural maintenance of chromosomes flexible hinge domain-containing protein 1 OS=Homo sapiens OX=9606 GN=SMCHD1 PE=1 SV=2
2371	1061	sp|Q9NX58|LYAR_HUMAN	83.61	4	0	0	4	4	0			2750000	2020000		2	2	0	0	2	2	0	43615	Cell growth-regulating nucleolar protein OS=Homo sapiens OX=9606 GN=LYAR PE=1 SV=2
1116	650	sp|Q13838|DX39B_HUMAN	83.46	7	2	4	7	6	4	2120000	14200000	13200000	9570000	9630000	3	3	1	2	3	2	2	48991	Spliceosome RNA helicase DDX39B OS=Homo sapiens OX=9606 GN=DDX39B PE=1 SV=1
1116	652	sp|O00148|DX39A_HUMAN	83.46	7	2	4	7	6	4	2120000	14200000	13200000	9570000	9630000	3	3	1	2	3	2	2	49130	ATP-dependent RNA helicase DDX39A OS=Homo sapiens OX=9606 GN=DDX39A PE=1 SV=2
568	604	sp|Q00325|MPCP_HUMAN	83.3	9	2	9	9	9	1	3610000	56300000	53000000	38700000		4	3	2	5	5	5	1	40095	Phosphate carrier protein mitochondrial OS=Homo sapiens OX=9606 GN=SLC25A3 PE=1 SV=2
2153	717	sp|P47756|CAPZB_HUMAN	83.11	13	4	4	0	8	5	1940000	0		3710000	1730000	3	3	1	1	0	2	1	31350	F-actin-capping protein subunit beta OS=Homo sapiens OX=9606 GN=CAPZB PE=1 SV=4
1565	791	sp|P55209|NP1L1_HUMAN	83.04	8	1	5	5	5	3		2190000	3930000	6260000	5910000	3	2	2	1	1	2	1	45374	Nucleosome assembly protein 1-like 1 OS=Homo sapiens OX=9606 GN=NAP1L1 PE=1 SV=1
2594	1123	sp|Q6P6C2|ALKB5_HUMAN	82.93	10	0	3	7	7	3		1710000	1040000	1820000	1170000	2	2	0	1	1	1	1	44256	RNA demethylase ALKBH5 OS=Homo sapiens OX=9606 GN=ALKBH5 PE=1 SV=2
1402	671	sp|Q9Y3U8|RL36_HUMAN	82.88	29	0	29	9	18	18		15200000	6880000	19600000	17700000	3	3	0	3	1	2	2	12254	60S ribosomal protein L36 OS=Homo sapiens OX=9606 GN=RPL36 PE=1 SV=3
1173	616	sp|P78332|RBM6_HUMAN	82.86	5	0	1	2	3	0			4090000	2530000		7	4	1	2	3	2	0	128644	RNA-binding protein 6 OS=Homo sapiens OX=9606 GN=RBM6 PE=1 SV=5
2336	837	sp|P49588|SYAC_HUMAN	82.85	3	0	3	0	1	0		3850000				3	2	0	2	0	1	0	106810	Alanine--tRNA ligase cytoplasmic OS=Homo sapiens OX=9606 GN=AARS1 PE=1 SV=2
2459	812	sp|O75127|PTCD1_HUMAN	82.14	4	2	0	0	3	0	1370000			2030000		3	2	2	0	0	2	0	78856	Pentatricopeptide repeat-containing protein 1 mitochondrial OS=Homo sapiens OX=9606 GN=PTCD1 PE=1 SV=2
1965	752	sp|P26368|U2AF2_HUMAN	81.46	7	0	3	2	5	2		1600000	2110000	9030000	1720000	3	2	0	2	1	2	1	53501	Splicing factor U2AF 65 kDa subunit OS=Homo sapiens OX=9606 GN=U2AF2 PE=1 SV=4
2659	655	sp|Q9UHB6|LIMA1_HUMAN	81.17	7	1	3	0	2	0	2950000	965000		0		4	3	1	1	0	2	0	85226	LIM domain and actin-binding protein 1 OS=Homo sapiens OX=9606 GN=LIMA1 PE=1 SV=1
1227	731	sp|Q9UBQ5|EIF3K_HUMAN	81.11	15	0	10	3	11	7		4530000	2420000	31700000	8930000	4	3	0	2	1	4	2	25060	Eukaryotic translation initiation factor 3 subunit K OS=Homo sapiens OX=9606 GN=EIF3K PE=1 SV=1
984	882	sp|P53396|ACLY_HUMAN	80.8	3	1	1	2	2	1	3470000		853000	837000		4	2	2	2	2	3	2	120839	ATP-citrate synthase OS=Homo sapiens OX=9606 GN=ACLY PE=1 SV=3
2155	800	sp|Q9BZE4|NOG1_HUMAN	80.31	4	1	2	0	4	0		1040000		10200000		3	2	2	1	0	2	0	73965	Nucleolar GTP-binding protein 1 OS=Homo sapiens OX=9606 GN=GTPBP4 PE=1 SV=3
1287	1280	sp|O75531|BAF_HUMAN	80.06	35	27	27	0	35	0	15300000	2530000		6240000		2	2	4	1	0	4	0	10059	Barrier-to-autointegration factor OS=Homo sapiens OX=9606 GN=BANF1 PE=1 SV=1
3749	2396	sp|Q9NX24|NHP2_HUMAN	79.87	12	0	12	0	0	12		1390000			644000	1	1	0	1	0	0	1	17201	H/ACA ribonucleoprotein complex subunit 2 OS=Homo sapiens OX=9606 GN=NHP2 PE=1 SV=1
2111	924	sp|P26640|SYVC_HUMAN	79.67	2	2	0	0	1	0	893000			1060000		3	2	4	0	0	1	0	140476	Valine--tRNA ligase OS=Homo sapiens OX=9606 GN=VARS1 PE=1 SV=4
774	706	sp|P49207|RL34_HUMAN	79.55	21	13	21	21	21	21	2880000	26700000	19400000	11600000	16500000	3	2	2	3	3	3	3	13293	60S ribosomal protein L34 OS=Homo sapiens OX=9606 GN=RPL34 PE=1 SV=3
2664	945	sp|Q9Y383|LC7L2_HUMAN	79.43	6	0	0	3	3	4			3440000	2680000	1030000	2	2	0	0	1	1	1	46514	Putative RNA-binding protein Luc7-like 2 OS=Homo sapiens OX=9606 GN=LUC7L2 PE=1 SV=2
2661	834	sp|Q9H7E9|CH033_HUMAN	79.15	19	0	7	10	10	2		882000	1260000	1940000		3	2	0	1	1	1	1	24992	UPF0488 protein C8orf33 OS=Homo sapiens OX=9606 GN=C8orf33 PE=1 SV=1
1451	1319	sp|O75607|NPM3_HUMAN	79.06	12	9	9	12	9	9	1040000	1180000	1680000	2180000	295000	2	1	1	2	2	2	1	19344	Nucleoplasmin-3 OS=Homo sapiens OX=9606 GN=NPM3 PE=1 SV=3
934	722	sp|P08579|RU2B_HUMAN	79.04	13	0	8	8	9	12				3530000	1670000	4	1	0	3	3	2	3	25486	U2 small nuclear ribonucleoprotein B'' OS=Homo sapiens OX=9606 GN=SNRPB2 PE=1 SV=1
2264	709	sp|Q13185|CBX3_HUMAN	79	23	0	0	8	0	23			3590000		8670000	3	3	0	0	1	0	4	20811	Chromobox protein homolog 3 OS=Homo sapiens OX=9606 GN=CBX3 PE=1 SV=4
2056	885	sp|Q9H329|E41LB_HUMAN	78.97	3	0	1	1	2	1		2320000	3610000	3430000		3	2	0	1	1	2	1	99712	Band 4.1-like protein 4B OS=Homo sapiens OX=9606 GN=EPB41L4B PE=2 SV=2
2164	1092	sp|P07305|H10_HUMAN	78.96	11	0	11	7	11	0		9080000	1660000	8590000		2	2	0	2	1	2	0	20863	Histone H1.0 OS=Homo sapiens OX=9606 GN=H1-0 PE=1 SV=3
1008	789	sp|O60568|PLOD3_HUMAN	78.64	4	1	3	3	1	1		1030000	278000			4	2	2	3	3	1	2	84785	Multifunctional procollagen lysine hydroxylase and glycosyltransferase LH3 OS=Homo sapiens OX=9606 GN=PLOD3 PE=1 SV=1
995	575	sp|P17612|KAPCA_HUMAN	78.56	11	1	10	4	1	1		16700000	2730000			5	3	2	4	2	2	1	40590	cAMP-dependent protein kinase catalytic subunit alpha OS=Homo sapiens OX=9606 GN=PRKACA PE=1 SV=2
1702	1276	sp|Q8IXM3|RM41_HUMAN	78.06	16	0	11	16	16	5		699000	5670000	6570000	2750000	2	2	0	1	2	3	1	15383	39S ribosomal protein L41 mitochondrial OS=Homo sapiens OX=9606 GN=MRPL41 PE=1 SV=1
479	1033	sp|Q14204|DYHC1_HUMAN	77.99	1	0	1	0	0	0		1020000				8	1	2	6	7	4	2	532412	Cytoplasmic dynein 1 heavy chain 1 OS=Homo sapiens OX=9606 GN=DYNC1H1 PE=1 SV=5
1696	577	sp|P19474|RO52_HUMAN	77.94	12	4	6	2	0	0	2780000	13100000	1060000			5	5	2	3	1	0	0	54170	E3 ubiquitin-protein ligase TRIM21 OS=Homo sapiens OX=9606 GN=TRIM21 PE=1 SV=1
1302	827	sp|P13667|PDIA4_HUMAN	77.72	5	2	2	3	1	1		4170000	3350000			4	2	2	3	2	1	1	72933	Protein disulfide-isomerase A4 OS=Homo sapiens OX=9606 GN=PDIA4 PE=1 SV=2
1926	1268	sp|P04075|ALDOA_HUMAN	77.51	9	3	3	9	9	0	1610000	6200000	7230000	8590000		2	2	1	1	2	2	0	39420	Fructose-bisphosphate aldolase A OS=Homo sapiens OX=9606 GN=ALDOA PE=1 SV=2
1697	664	sp|P17987|TCPA_HUMAN	77.42	8	0	3	4	6	1		2490000	1040000	1560000		4	2	0	2	1	3	1	60344	T-complex protein 1 subunit alpha OS=Homo sapiens OX=9606 GN=TCP1 PE=1 SV=1
1073	893	sp|O75533|SF3B1_HUMAN	77.36	3	1	2	1	0	0		2780000	2750000			6	1	4	3	2	1	0	145830	Splicing factor 3B subunit 1 OS=Homo sapiens OX=9606 GN=SF3B1 PE=1 SV=3
1582	618	sp|Q9UGN5|PARP2_HUMAN	77.16	8	1	0	3	1	7			2340000		1370000	5	2	1	0	1	1	4	66206	Poly [ADP-ribose] polymerase 2 OS=Homo sapiens OX=9606 GN=PARP2 PE=1 SV=2
2021	864	sp|P33992|MCM5_HUMAN	76.61	3	0	0	3	2	0			8980000	2760000		2	2	0	0	3	1	0	82286	DNA replication licensing factor MCM5 OS=Homo sapiens OX=9606 GN=MCM5 PE=1 SV=5
1568	876	sp|P23528|COF1_HUMAN	76.4	14	14	14	7	14	0	13000000	40100000	26500000	41200000		2	2	2	2	1	2	0	18502	Cofilin-1 OS=Homo sapiens OX=9606 GN=CFL1 PE=1 SV=3
4354	2395	sp|Q9Y333|LSM2_HUMAN	76.25	20	0	0	20	0	0			1770000			1	1	0	0	1	0	0	10835	U6 snRNA-associated Sm-like protein LSm2 OS=Homo sapiens OX=9606 GN=LSM2 PE=1 SV=1
1584	807	sp|P17480|UBF1_HUMAN	76.18	6	1	2	2	2	2		495000	3710000	3490000	1960000	5	2	1	1	2	1	2	89406	Nucleolar transcription factor 1 OS=Homo sapiens OX=9606 GN=UBTF PE=1 SV=1
319	891	sp|Q5TZA2|CROCC_HUMAN	76.1	3	0	2	1	2	1		1080000				10	1	1	10	7	10	8	228521	Rootletin OS=Homo sapiens OX=9606 GN=CROCC PE=1 SV=1
1769	612	sp|O00139|KIF2A_HUMAN	75.7	8	0	4	0	2	2		2530000		14600000	167000	5	4	0	2	0	2	2	79955	Kinesin-like protein KIF2A OS=Homo sapiens OX=9606 GN=KIF2A PE=1 SV=3
1659	1263	sp|Q15388|TOM20_HUMAN	75.54	17	0	17	17	9	9		14300000	21200000	19500000	13100000	2	2	0	3	2	1	1	16298	Mitochondrial import receptor subunit TOM20 homolog OS=Homo sapiens OX=9606 GN=TOMM20 PE=1 SV=1
3394	962	sp|Q15293|RCN1_HUMAN	74.78	9	9	0	0	0	0	15900000					2	2	2	0	0	0	0	38890	Reticulocalbin-1 OS=Homo sapiens OX=9606 GN=RCN1 PE=1 SV=1
437	675	sp|P62318|SMD3_HUMAN	74.78	21	13	21	15	21	13	10700000	39900000	31500000	45600000	19300000	3	3	2	7	6	6	3	13916	Small nuclear ribonucleoprotein Sm D3 OS=Homo sapiens OX=9606 GN=SNRPD3 PE=1 SV=1
2006	965	sp|O15042|SR140_HUMAN	74.73	3	2	1	0	1	0	1330000	3750000				4	1	2	1	0	2	0	118292	U2 snRNP-associated SURP motif-containing protein OS=Homo sapiens OX=9606 GN=U2SURP PE=1 SV=2
1815	881	sp|O14893|GEMI2_HUMAN	74.69	10	7	0	5	8	2	214000		653000	4020000	1880000	3	2	2	0	1	2	1	31585	Gem-associated protein 2 OS=Homo sapiens OX=9606 GN=GEMIN2 PE=1 SV=1
2054	727	sp|Q9H444|CHM4B_HUMAN	74.65	13	2	11	0	4	4		4660000		1340000	3230000	3	2	1	2	0	1	1	24950	Charged multivesicular body protein 4b OS=Homo sapiens OX=9606 GN=CHMP4B PE=1 SV=1
1423	780	sp|P22234|PUR6_HUMAN	74.61	6	4	1	4	0	2			4950000			4	1	3	1	2	0	2	47079	Multifunctional protein ADE2 OS=Homo sapiens OX=9606 GN=PAICS PE=1 SV=3
604	1993	sp|Q9P2P6|STAR9_HUMAN	74.54	1	0	0	0	0	0			2170000			9	1	5	3	2	4	1	516351	StAR-related lipid transfer protein 9 OS=Homo sapiens OX=9606 GN=STARD9 PE=1 SV=3
350	870	sp|Q86UP3|ZFHX4_HUMAN	74.36	1	0	0	1	0	1	1950000		5100000		2960000	7	2	7	6	7	5	5	393732	Zinc finger homeobox protein 4 OS=Homo sapiens OX=9606 GN=ZFHX4 PE=1 SV=1
1347	805	sp|P27816|MAP4_HUMAN	74.18	3	1	0	1	1	1	2510000		2680000	2380000	3500000	3	2	1	1	1	1	1	121005	Microtubule-associated protein 4 OS=Homo sapiens OX=9606 GN=MAP4 PE=1 SV=3
2688	2398	sp|Q13501|SQSTM_HUMAN	73.26	6	6	6	6	0	6	2620000	2200000	7590000		5070000	1	1	1	1	1	0	1	47687	Sequestosome-1 OS=Homo sapiens OX=9606 GN=SQSTM1 PE=1 SV=1
2793	850	sp|Q13573|SNW1_HUMAN	73.15	6	0	1	3	2	0			2010000	528000		3	2	0	1	1	1	0	61495	SNW domain-containing protein 1 OS=Homo sapiens OX=9606 GN=SNW1 PE=1 SV=1
668	1732	sp|Q8IVF4|DYH10_HUMAN	73.09	1	0	0	0	0	0					73800000	7	1	4	1	3	3	3	514845	Dynein heavy chain 10 axonemal OS=Homo sapiens OX=9606 GN=DNAH10 PE=1 SV=4
2518	1271	sp|P63000|RAC1_HUMAN	73.04	11	0	11	0	7	7		4420000		481000	1580000	2	2	0	2	0	1	1	21450	Ras-related C3 botulinum toxin substrate 1 OS=Homo sapiens OX=9606 GN=RAC1 PE=1 SV=1
3093	1960	sp|P17096|HMGA1_HUMAN	72.7	23	0	0	0	23	23				5770000	20600000	1	1	0	0	0	1	2	11676	High mobility group protein HMG-I/HMG-Y OS=Homo sapiens OX=9606 GN=HMGA1 PE=1 SV=3
1262	902	sp|P46087|NOP2_HUMAN	72.64	3	0	2	3	1	1		1820000	1590000			3	1	0	2	3	2	2	89302	Probable 28S rRNA (cytosine(4447)-C(5))-methyltransferase OS=Homo sapiens OX=9606 GN=NOP2 PE=1 SV=2
961	810	sp|Q5VU43|MYOME_HUMAN	72.16	1	1	1	0	0	0		1080000				5	1	3	2	3	2	1	265100	Myomegalin OS=Homo sapiens OX=9606 GN=PDE4DIP PE=1 SV=3
1219	889	sp|Q5JSZ5|PRC2B_HUMAN	72.14	2	1	0	0	0	1		5900000				6	1	4	1	1	1	2	242964	Protein PRRC2B OS=Homo sapiens OX=9606 GN=PRRC2B PE=1 SV=2
674	907	sp|Q9UBC5|MYO1A_HUMAN	71.82	5	2	0	1	2	1			5280000		3750000	7	1	7	1	2	2	2	118401	Unconventional myosin-Ia OS=Homo sapiens OX=9606 GN=MYO1A PE=1 SV=1
2156	831	sp|P49756|RBM25_HUMAN	71.68	5	1	2	0	2	2		1730000		1550000	933000	4	2	1	1	0	1	2	100186	RNA-binding protein 25 OS=Homo sapiens OX=9606 GN=RBM25 PE=1 SV=3
2057	989	sp|Q9BXS6|NUSAP_HUMAN	71.12	6	0	6	6	3	0		2240000	2350000	1660000		2	2	0	2	2	1	0	49452	Nucleolar and spindle-associated protein 1 OS=Homo sapiens OX=9606 GN=NUSAP1 PE=1 SV=1
2160	998	sp|P52294|IMA5_HUMAN	71.1	3	0	3	1	1	1		3340000				2	1	0	2	1	1	1	60222	Importin subunit alpha-5 OS=Homo sapiens OX=9606 GN=KPNA1 PE=1 SV=3
3607	1270	sp|O75489|NDUS3_HUMAN	70.72	10	0	5	0	5	0		5310000		912000		2	2	0	1	0	1	0	30242	NADH dehydrogenase [ubiquinone] iron-sulfur protein 3 mitochondrial OS=Homo sapiens OX=9606 GN=NDUFS3 PE=1 SV=1
2271	1266	sp|Q96EY1|DNJA3_HUMAN	70.5	6	0	3	0	2	6		5750000		3180000	6740000	2	2	0	2	0	1	2	52489	DnaJ homolog subfamily A member 3 mitochondrial OS=Homo sapiens OX=9606 GN=DNAJA3 PE=1 SV=2
1427	970	sp|Q99575|POP1_HUMAN	70.34	3	1	0	0	2	0				767000		5	1	2	1	1	3	0	114709	Ribonucleases P/MRP protein subunit POP1 OS=Homo sapiens OX=9606 GN=POP1 PE=1 SV=2
457	1854	sp|Q5CZC0|FSIP2_HUMAN	70.18	1	0	0	0	0	0	2090000					8	1	7	4	4	2	4	780624	Fibrous sheath-interacting protein 2 OS=Homo sapiens OX=9606 GN=FSIP2 PE=2 SV=4
1544	821	sp|P40938|RFC3_HUMAN	70.13	7	0	7	7	7	4		5370000	4020000	6830000	2340000	2	2	0	2	2	2	1	40556	Replication factor C subunit 3 OS=Homo sapiens OX=9606 GN=RFC3 PE=1 SV=2
1981	2399	sp|P63220|RS21_HUMAN	69.9	18	18	0	18	18	18	403000		1320000	2490000	587000	1	1	1	0	2	2	1	9111	40S ribosomal protein S21 OS=Homo sapiens OX=9606 GN=RPS21 PE=1 SV=1
2159	910	sp|Q01105|SET_HUMAN	69.42	8	3	3	8	3	0	2420000	2160000	6300000	2480000		2	2	1	1	2	1	0	33489	Protein SET OS=Homo sapiens OX=9606 GN=SET PE=1 SV=3
2159	1267	sp|P0DME0|SETLP_HUMAN	69.42	8	3	3	8	3	0	2420000	2160000	6300000	2480000		2	2	1	1	2	1	0	34882	Protein SETSIP OS=Homo sapiens OX=9606 GN=SETSIP PE=1 SV=1
912	1073	sp|Q9Y285|SYFA_HUMAN	69.19	3	1	2	3	2	2			1030000			3	1	1	3	4	2	2	57564	Phenylalanine--tRNA ligase alpha subunit OS=Homo sapiens OX=9606 GN=FARSA PE=1 SV=3
733	816	sp|P78371|TCPB_HUMAN	69.05	5	5	3	3	3	1	809000	913000	2050000	2490000		4	1	5	3	2	2	1	57488	T-complex protein 1 subunit beta OS=Homo sapiens OX=9606 GN=CCT2 PE=1 SV=4
549	833	sp|P62258|1433E_HUMAN	68.74	8	8	8	8	8	8	4010000	9660000	11300000	13400000	5320000	2	1	3	4	5	5	2	29174	14-3-3 protein epsilon OS=Homo sapiens OX=9606 GN=YWHAE PE=1 SV=1
1263	912	sp|P36873|PP1G_HUMAN	68.46	8	4	3	3	8	4	1150000			3800000	544000	2	1	1	2	1	4	1	36984	Serine/threonine-protein phosphatase PP1-gamma catalytic subunit OS=Homo sapiens OX=9606 GN=PPP1CC PE=1 SV=1
3354	1071	sp|P0DN76|U2AF5_HUMAN	68.37	6	0	0	6	5	0			693000	994000		2	2	0	0	1	1	0	27872	Splicing factor U2AF 35 kDa subunit-like protein OS=Homo sapiens OX=9606 GN=U2AF1L5 PE=1 SV=1
3354	1072	sp|Q01081|U2AF1_HUMAN	68.37	6	0	0	6	5	0			693000	994000		2	2	0	0	1	1	0	27872	Splicing factor U2AF 35 kDa subunit OS=Homo sapiens OX=9606 GN=U2AF1 PE=1 SV=3
3354	1878	sp|Q8WU68|U2AF4_HUMAN	68.37	6	0	0	6	5	0			693000	994000		2	2	0	0	1	1	0	25744	Splicing factor U2AF 26 kDa subunit OS=Homo sapiens OX=9606 GN=U2AF1L4 PE=1 SV=2
1215	1330	sp|Q8TDM6|DLG5_HUMAN	68.28	2	0	1	0	0	1		2940000				5	1	1	3	0	2	3	213866	Disks large homolog 5 OS=Homo sapiens OX=9606 GN=DLG5 PE=1 SV=4
810	866	sp|Q9NW13|RBM28_HUMAN	68.11	4	1	2	2	2	1			2270000			5	1	1	3	3	4	1	85738	RNA-binding protein 28 OS=Homo sapiens OX=9606 GN=RBM28 PE=1 SV=3
462	2027	sp|P02549|SPTA1_HUMAN	68.09	2	1	1	1	0	0	3770000		6290000			8	1	9	3	4	3	2	280013	Spectrin alpha chain erythrocytic 1 OS=Homo sapiens OX=9606 GN=SPTA1 PE=1 SV=5
3010	1943	sp|Q9BYD3|RM04_HUMAN	67.98	5	5	0	2	5	0	2250000			1730000		2	1	1	0	1	1	0	34919	39S ribosomal protein L4 mitochondrial OS=Homo sapiens OX=9606 GN=MRPL4 PE=1 SV=1
2667	1538	sp|Q9Y4P3|TBL2_HUMAN	67.97	4	1	0	3	3	3			2270000	2350000	1620000	2	1	1	0	1	1	1	49798	Transducin beta-like protein 2 OS=Homo sapiens OX=9606 GN=TBL2 PE=1 SV=1
2666	1274	sp|Q9ULV4|COR1C_HUMAN	67.78	4	4	2	0	2	0	3350000	1340000		4810000		2	2	2	1	0	1	0	53249	Coronin-1C OS=Homo sapiens OX=9606 GN=CORO1C PE=1 SV=1
520	971	sp|Q8WXW3|PIBF1_HUMAN	67.63	4	2	1	2	3	3			22900000	7860000	3160000	6	1	5	3	3	6	3	89805	Progesterone-induced-blocking factor 1 OS=Homo sapiens OX=9606 GN=PIBF1 PE=1 SV=2
2167	1121	sp|Q5T6F2|UBAP2_HUMAN	67.61	3	0	1	3	3	0		762000	3000000	4160000		2	2	0	1	2	2	0	117115	Ubiquitin-associated protein 2 OS=Homo sapiens OX=9606 GN=UBAP2 PE=1 SV=1
801	860	sp|O43896|KIF1C_HUMAN	67.24	2	0	1	1	1	1		1710000	2070000	2230000		3	1	0	4	3	4	2	122947	Kinesin-like protein KIF1C OS=Homo sapiens OX=9606 GN=KIF1C PE=1 SV=3
1882	1003	sp|E9PRG8|CK098_HUMAN	66.96	15	0	15	15	11	11		10000000	12000000	12300000	6050000	2	1	0	2	2	1	1	14234	Uncharacterized protein C11orf98 OS=Homo sapiens OX=9606 GN=C11orf98 PE=4 SV=2
4355	2400	sp|P62310|LSM3_HUMAN	66.68	21	0	0	0	21	0				351000		1	1	0	0	0	1	0	11845	U6 snRNA-associated Sm-like protein LSm3 OS=Homo sapiens OX=9606 GN=LSM3 PE=1 SV=2
1846	790	sp|Q12899|TRI26_HUMAN	66.65	5	0	4	2	2	1		2780000	873000	960000		3	2	0	2	1	1	1	62166	Tripartite motif-containing protein 26 OS=Homo sapiens OX=9606 GN=TRIM26 PE=1 SV=1
2109	720	sp|P78362|SRPK2_HUMAN	66.6	5	1	1	3	2	0			2990000	2260000		4	2	1	1	2	1	0	77527	SRSF protein kinase 2 OS=Homo sapiens OX=9606 GN=SRPK2 PE=1 SV=3
3161	1492	sp|Q6SJ96|TBPL2_HUMAN	66.43	4	1	0	0	0	3					2550000	2	1	2	0	0	0	1	41525	TATA box-binding protein-like protein 2 OS=Homo sapiens OX=9606 GN=TBPL2 PE=2 SV=1
2208	718	sp|Q8NBJ5|GT251_HUMAN	65.96	7	0	0	7	3	0			7820000	3800000		4	3	0	0	4	1	0	71636	Procollagen galactosyltransferase 1 OS=Homo sapiens OX=9606 GN=COLGALT1 PE=1 SV=1
428	824	sp|Q9NRL2|BAZ1A_HUMAN	65.88	3	0	1	1	1	2					245000	7	1	1	6	4	6	7	178702	Bromodomain adjacent to zinc finger domain protein 1A OS=Homo sapiens OX=9606 GN=BAZ1A PE=1 SV=2
2528	1652	sp|O43324|MCA3_HUMAN	65.54	6	0	0	0	6	6				1170000	317000	2	1	0	0	0	1	2	19811	Eukaryotic translation elongation factor 1 epsilon-1 OS=Homo sapiens OX=9606 GN=EEF1E1 PE=1 SV=1
2595	1156	sp|Q16643|DREB_HUMAN	65.51	4	1	0	0	3	3				1340000	1190000	2	1	2	0	0	1	1	71429	Drebrin OS=Homo sapiens OX=9606 GN=DBN1 PE=1 SV=4
2614	2255	sp|A6NHT5|HMX3_HUMAN	65.47	4	0	4	4	4	4		16300000	12900000	14800000	9460000	1	1	0	1	1	1	1	37825	Homeobox protein HMX3 OS=Homo sapiens OX=9606 GN=HMX3 PE=1 SV=1
394	6633	sp|O75417|DPOLQ_HUMAN	65.41	1	1	1	1	0	0	5330000	26200000	21900000			6	1	5	6	5	4	4	289617	DNA polymerase theta OS=Homo sapiens OX=9606 GN=POLQ PE=1 SV=2
1214	765	sp|Q13243|SRSF5_HUMAN	65.22	9	3	5	4	5	5			677000			3	1	1	2	1	3	2	31264	Serine/arginine-rich splicing factor 5 OS=Homo sapiens OX=9606 GN=SRSF5 PE=1 SV=1
1479	753	sp|Q01130|SRSF2_HUMAN	65.15	14	4	11	0	14	11		299000		1730000	2050000	3	1	1	2	0	3	2	25476	Serine/arginine-rich splicing factor 2 OS=Homo sapiens OX=9606 GN=SRSF2 PE=1 SV=4
1007	728	sp|Q0JRZ9|FCHO2_HUMAN	64.74	4	1	1	1	4	1				854000		4	2	2	1	2	4	2	88924	F-BAR domain only protein 2 OS=Homo sapiens OX=9606 GN=FCHO2 PE=1 SV=2
3603	1142	sp|Q96P11|NSUN5_HUMAN	64.41	6	0	0	4	2	0			334000	5250000		2	2	0	0	1	1	0	46692	Probable 28S rRNA (cytosine-C(5))-methyltransferase OS=Homo sapiens OX=9606 GN=NSUN5 PE=1 SV=2
2079	1374	sp|O14578|CTRO_HUMAN	64.22	1	0	1	0	0	0		2140000				4	1	1	2	1	0	0	231429	Citron Rho-interacting kinase OS=Homo sapiens OX=9606 GN=CIT PE=1 SV=2
3446	1669	sp|Q12874|SF3A3_HUMAN	64.06	2	1	2	0	0	0		2510000				2	1	1	1	0	0	0	58849	Splicing factor 3A subunit 3 OS=Homo sapiens OX=9606 GN=SF3A3 PE=1 SV=1
2283	2401	sp|P47914|RL29_HUMAN	63.79	9	9	9	9	9	9	4960000	19800000	27200000	26800000	22600000	1	1	1	1	1	1	1	17752	60S ribosomal protein L29 OS=Homo sapiens OX=9606 GN=RPL29 PE=1 SV=2
1055	2628	sp|Q9NR48|ASH1L_HUMAN	63.77	1	0	0	0	0	0	171000					7	1	1	2	1	1	4	332790	Histone-lysine N-methyltransferase ASH1L OS=Homo sapiens OX=9606 GN=ASH1L PE=1 SV=2
1168	1152	sp|Q6PIF6|MYO7B_HUMAN	63.77	5	4	0	0	0	0	196000000					9	6	8	0	0	0	1	241597	Unconventional myosin-VIIb OS=Homo sapiens OX=9606 GN=MYO7B PE=1 SV=2
766	1969	sp|Q5XPI4|RN123_HUMAN	63.67	3	1	1	0	1	1	246000					7	1	3	4	1	4	2	148514	E3 ubiquitin-protein ligase RNF123 OS=Homo sapiens OX=9606 GN=RNF123 PE=1 SV=1
4318	2171	sp|P04040|CATA_HUMAN	63.62	5	0	0	0	5	0				2380000		1	1	0	0	0	1	0	59756	Catalase OS=Homo sapiens OX=9606 GN=CAT PE=1 SV=3
1969	1494	sp|Q8TAA3|PSMA8_HUMAN	63.35	7	0	7	7	5	2		1640000	2050000	1900000		2	1	0	2	2	1	1	28530	Proteasome subunit alpha-type 8 OS=Homo sapiens OX=9606 GN=PSMA8 PE=2 SV=3
571	2275	sp|Q8WXX0|DYH7_HUMAN	63.22	1	0	0	0	0	1					3900000	6	1	2	4	4	1	4	461163	Dynein heavy chain 7 axonemal OS=Homo sapiens OX=9606 GN=DNAH7 PE=1 SV=2
3515	1353	sp|O95486|SC24A_HUMAN	63.21	1	0	0	1	1	0			142000	188000		1	1	0	0	1	1	0	119749	Protein transport protein Sec24A OS=Homo sapiens OX=9606 GN=SEC24A PE=1 SV=2
1197	1864	sp|Q4G0P3|HYDIN_HUMAN	63.06	1	0	0	0	0	0				16200000		7	1	2	2	2	2	1	575900	Hydrocephalus-inducing protein homolog OS=Homo sapiens OX=9606 GN=HYDIN PE=1 SV=3
2663	926	sp|P11586|C1TC_HUMAN	63.05	4	1	0	2	1	0			412000	757000		3	2	1	0	1	1	0	101559	C-1-tetrahydrofolate synthase cytoplasmic OS=Homo sapiens OX=9606 GN=MTHFD1 PE=1 SV=3
2984	871	sp|P35611|ADDA_HUMAN	62.69	5	1	2	0	0	2		1150000			880000	3	2	1	1	0	0	1	80955	Alpha-adducin OS=Homo sapiens OX=9606 GN=ADD1 PE=1 SV=2
458	3395	sp|Q8IVF2|AHNK2_HUMAN	62.62	1	0	0	0	0	0			17800000			7	1	6	3	5	2	4	616641	Protein AHNAK2 OS=Homo sapiens OX=9606 GN=AHNAK2 PE=1 SV=2
3626	2018	sp|P00387|NB5R3_HUMAN	62.21	4	0	0	4	4	0			1860000	2080000		1	1	0	0	1	1	0	34235	NADH-cytochrome b5 reductase 3 OS=Homo sapiens OX=9606 GN=CYB5R3 PE=1 SV=3
1537	873	sp|Q08J23|NSUN2_HUMAN	62.08	3	0	1	1	3	1				2890000		4	1	0	1	1	3	2	86471	RNA cytosine C(5)-methyltransferase NSUN2 OS=Homo sapiens OX=9606 GN=NSUN2 PE=1 SV=2
1844	745	sp|O15372|EIF3H_HUMAN	61.99	10	3	10	3	3	0	1390000	33100000	1110000	2300000		3	3	1	3	1	1	0	39930	Eukaryotic translation initiation factor 3 subunit H OS=Homo sapiens OX=9606 GN=EIF3H PE=1 SV=1
3509	927	sp|Q96D71|REPS1_HUMAN	61.87	3	0	0	0	2	1				1730000	594000	2	2	0	0	0	1	1	86662	RalBP1-associated Eps domain-containing protein 1 OS=Homo sapiens OX=9606 GN=REPS1 PE=1 SV=3
1425	832	sp|P78344|IF4G2_HUMAN	61.81	5	1	3	1	2	1		1100000		1850000		4	2	1	2	1	3	1	102362	Eukaryotic translation initiation factor 4 gamma 2 OS=Homo sapiens OX=9606 GN=EIF4G2 PE=1 SV=1
2660	788	sp|Q9Y617|SERC_HUMAN	61.5	8	0	0	4	3	1			1880000	898000		4	2	0	0	2	1	1	40423	Phosphoserine aminotransferase OS=Homo sapiens OX=9606 GN=PSAT1 PE=1 SV=2
583	746	sp|P61160|ARP2_HUMAN	61.49	6	2	2	3	3	5					3130000	4	1	4	2	4	5	3	44761	Actin-related protein 2 OS=Homo sapiens OX=9606 GN=ACTR2 PE=1 SV=1
3393	931	sp|Q9Y4C2|TCAF1_HUMAN	61.34	2	0	1	1	0	0		1760000	1910000			2	2	0	1	1	0	0	102126	TRPM8 channel-associated factor 1 OS=Homo sapiens OX=9606 GN=TCAF1 PE=1 SV=3
2154	797	sp|O60701|UGDH_HUMAN	61.29	5	0	4	1	2	0		2640000		1700000		3	2	0	2	2	1	0	55024	UDP-glucose 6-dehydrogenase OS=Homo sapiens OX=9606 GN=UGDH PE=1 SV=1
828	1219	sp|Q96QU1|PCD15_HUMAN	61.28	2	1	0	0	0	1					2570000	6	1	5	1	1	2	3	216067	Protocadherin-15 OS=Homo sapiens OX=9606 GN=PCDH15 PE=1 SV=2
1623	1161	sp|P37108|SRP14_HUMAN	61.17	20	10	10	10	10	10	2770000	735000	3530000	6820000	0	2	2	2	1	1	2	1	14570	Signal recognition particle 14 kDa protein OS=Homo sapiens OX=9606 GN=SRP14 PE=1 SV=2
2265	836	sp|Q9HC36|MRM3_HUMAN	61.09	4	0	1	4	1	0		1280000	3070000	1560000		2	2	0	1	2	1	0	47020	rRNA methyltransferase 3 mitochondrial OS=Homo sapiens OX=9606 GN=MRM3 PE=1 SV=2
970	1012	sp|Q13617|CUL2_HUMAN	61	3	1	1	1	1	1	3230000					3	1	1	1	2	2	3	86983	Cullin-2 OS=Homo sapiens OX=9606 GN=CUL2 PE=1 SV=2
3069	747	sp|P02545|LMNA_HUMAN	60.93	6	0	0	6	0	0			8930000			3	3	0	0	3	0	0	74140	Prelamin-A/C OS=Homo sapiens OX=9606 GN=LMNA PE=1 SV=1
875	1163	sp|Q5HYC2|K2026_HUMAN	60.89	1	0	1	1	0	0		41300000	95900000			5	2	1	3	4	1	0	228085	Uncharacterized protein KIAA2026 OS=Homo sapiens OX=9606 GN=KIAA2026 PE=2 SV=2
767	2481	sp|Q9UQD0|SCN8A_HUMAN	60.88	1	1	1	1	0	1		4000000	3600000	4200000	4230000	4	1	2	4	4	1	3	225278	Sodium channel protein type 8 subunit alpha OS=Homo sapiens OX=9606 GN=SCN8A PE=1 SV=1
3391	809	sp|Q9H0J9|PAR12_HUMAN	60.82	3	0	0	0	3	0				5080000		2	2	0	0	0	2	0	79064	Protein mono-ADP-ribosyltransferase PARP12 OS=Homo sapiens OX=9606 GN=PARP12 PE=1 SV=1
3510	943	sp|Q15459|SF3A1_HUMAN	60.82	3	0	1	2	0	0		647000	1010000			2	2	0	1	1	0	0	88886	Splicing factor 3A subunit 1 OS=Homo sapiens OX=9606 GN=SF3A1 PE=1 SV=1
3156	1272	sp|Q13011|ECH1_HUMAN	60.67	7	0	0	4	7	0			280000	3530000		2	2	0	0	1	2	0	35816	Delta(3 5)-Delta(2 4)-dienoyl-CoA isomerase mitochondrial OS=Homo sapiens OX=9606 GN=ECH1 PE=1 SV=2
3157	1279	sp|Q13200|PSMD2_HUMAN	60.56	3	0	2	2	1	0		0	1880000	1150000		2	2	0	1	1	1	0	100200	26S proteasome non-ATPase regulatory subunit 2 OS=Homo sapiens OX=9606 GN=PSMD2 PE=1 SV=3
1622	1138	sp|P59190|RAB15_HUMAN	60.53	8	8	5	5	5	5	0					2	1	2	1	1	2	1	24391	Ras-related protein Rab-15 OS=Homo sapiens OX=9606 GN=RAB15 PE=1 SV=1
3512	1029	sp|P06744|G6PI_HUMAN	60.47	6	0	0	3	3	0			1000000			2	1	0	0	1	1	0	63147	Glucose-6-phosphate isomerase OS=Homo sapiens OX=9606 GN=GPI PE=1 SV=4
3605	1227	sp|Q86TB9|PATL1_HUMAN	60.3	3	0	1	0	2	0		5740000		690000		2	2	0	1	0	1	0	86850	Protein PAT1 homolog 1 OS=Homo sapiens OX=9606 GN=PATL1 PE=1 SV=2
782	1877	sp|Q9UFH2|DYH17_HUMAN	60.1	1	0	0	0	0	0					25400000	8	1	3	2	3	2	3	509318	Dynein heavy chain 17 axonemal OS=Homo sapiens OX=9606 GN=DNAH17 PE=1 SV=3
848	830	sp|Q9Y6D9|MD1L1_HUMAN	59.99	5	1	1	3	1	2			2310000		698000	5	2	2	3	4	1	3	83067	Mitotic spindle assembly checkpoint protein MAD1 OS=Homo sapiens OX=9606 GN=MAD1L1 PE=1 SV=2
3750	2403	sp|Q15043|S39AE_HUMAN	59.96	3	0	0	3	3	0			2590000	1440000		1	1	0	0	1	1	0	54212	Metal cation symporter ZIP14 OS=Homo sapiens OX=9606 GN=SLC39A14 PE=1 SV=3
3742	1659	sp|Q9Y3D9|RT23_HUMAN	59.96	8	5	0	0	3	0	1170000					2	1	1	0	0	1	0	21771	28S ribosomal protein S23 mitochondrial OS=Homo sapiens OX=9606 GN=MRPS23 PE=1 SV=2
1912	779	sp|Q15650|TRIP4_HUMAN	59.61	9	2	3	0	3	1		1030000		604000	1390000	5	3	3	1	0	1	1	66146	Activating signal cointegrator 1 OS=Homo sapiens OX=9606 GN=TRIP4 PE=1 SV=4
1084	785	sp|Q96SN8|CK5P2_HUMAN	59.38	3	1	2	0	0	1		2570000				6	2	2	4	1	1	2	215036	CDK5 regulatory subunit-associated protein 2 OS=Homo sapiens OX=9606 GN=CDK5RAP2 PE=1 SV=5
1564	689	sp|Q8IX01|SUGP2_HUMAN	59.36	4	0	4	1	1	1		5270000	3150000	1290000	1670000	3	3	0	3	2	1	1	120207	SURP and G-patch domain-containing protein 2 OS=Homo sapiens OX=9606 GN=SUGP2 PE=1 SV=2
592	2791	sp|Q9P225|DYH2_HUMAN	59.31	1	0	0	0	1	0		5930000	7280000	7310000		8	1	1	4	3	6	3	507703	Dynein heavy chain 2 axonemal OS=Homo sapiens OX=9606 GN=DNAH2 PE=1 SV=3
1630	1569	sp|Q96DH6|MSI2H_HUMAN	59.31	5	0	2	5	2	5			1120000		404000	3	1	0	3	1	1	2	35197	RNA-binding protein Musashi homolog 2 OS=Homo sapiens OX=9606 GN=MSI2 PE=1 SV=1
2157	890	sp|P59998|ARPC4_HUMAN	59.22	12	3	5	7	5	5		2770000	3250000	4030000	2410000	3	2	1	1	1	1	1	19667	Actin-related protein 2/3 complex subunit 4 OS=Homo sapiens OX=9606 GN=ARPC4 PE=1 SV=3
3104	2405	sp|Q9BQC6|RT63_HUMAN	59.08	13	0	13	0	13	0		12400000		11400000		1	1	0	2	0	1	0	12266	Ribosomal protein 63 mitochondrial OS=Homo sapiens OX=9606 GN=MRPL57 PE=1 SV=1
1847	826	sp|Q93009|UBP7_HUMAN	59.07	3	0	0	3	0	0			5310000			4	3	0	1	5	0	0	128302	Ubiquitin carboxyl-terminal hydrolase 7 OS=Homo sapiens OX=9606 GN=USP7 PE=1 SV=2
3176	2404	sp|P11233|RALA_HUMAN	58.96	7	0	7	7	7	0		2050000	1740000	1150000		1	1	0	1	1	1	0	23567	Ras-related protein Ral-A OS=Homo sapiens OX=9606 GN=RALA PE=1 SV=1
2210	781	sp|P06493|CDK1_HUMAN	58.75	8	4	3	3	0	3		1060000	1470000			3	1	2	1	1	0	1	34095	Cyclin-dependent kinase 1 OS=Homo sapiens OX=9606 GN=CDK1 PE=1 SV=3
1567	863	sp|Q15029|U5S1_HUMAN	58.51	3	1	1	3	1	0	2450000		8010000	7340000		3	2	1	1	3	2	0	109436	116 kDa U5 small nuclear ribonucleoprotein component OS=Homo sapiens OX=9606 GN=EFTUD2 PE=1 SV=1
862	1040	sp|Q6Y7W6|GGYF2_HUMAN	58.47	2	0	0	2	2	0			762000	507000		3	1	0	2	3	3	2	150070	GRB10-interacting GYF protein 2 OS=Homo sapiens OX=9606 GN=GIGYF2 PE=1 SV=1
3163	1553	sp|P31689|DNJA1_HUMAN	58.33	5	0	3	3	0	1		2520000	2490000			2	1	0	1	1	0	1	44868	DnaJ homolog subfamily A member 1 OS=Homo sapiens OX=9606 GN=DNAJA1 PE=1 SV=2
2161	1039	sp|Q14676|MDC1_HUMAN	58.32	2	0	0	0	1	1				10800000	1290000	3	2	1	0	0	1	2	226664	Mediator of DNA damage checkpoint protein 1 OS=Homo sapiens OX=9606 GN=MDC1 PE=1 SV=3
1816	957	sp|Q8IX12|CCAR1_HUMAN	58.27	3	0	0	1	3	1			875000	3020000	1270000	4	2	0	1	1	3	1	132821	Cell division cycle and apoptosis regulator protein 1 OS=Homo sapiens OX=9606 GN=CCAR1 PE=1 SV=2
3080	1438	sp|P83111|LACTB_HUMAN	58.26	4	2	0	0	4	0	519000			20500000		2	2	1	0	0	2	0	60694	Serine beta-lactamase-like protein LACTB mitochondrial OS=Homo sapiens OX=9606 GN=LACTB PE=1 SV=2
730	1049	sp|Q9NX05|F120C_HUMAN	58.16	4	0	2	3	2	1			769000	1130000		6	1	0	4	5	3	2	120588	Constitutive coactivator of PPAR-gamma-like protein 2 OS=Homo sapiens OX=9606 GN=FAM120C PE=1 SV=3
3075	1241	sp|O75400|PR40A_HUMAN	58.05	2	0	0	0	0	2					1920000	3	2	0	0	0	0	3	108805	Pre-mRNA-processing factor 40 homolog A OS=Homo sapiens OX=9606 GN=PRPF40A PE=1 SV=2
3751	2406	sp|P52565|GDIR1_HUMAN	57.68	7	0	0	7	7	0			3690000	3900000		1	1	0	0	1	1	0	23207	Rho GDP-dissociation inhibitor 1 OS=Homo sapiens OX=9606 GN=ARHGDIA PE=1 SV=3
3738	1326	sp|P08758|ANXA5_HUMAN	57.43	10	5	0	0	5	0	717000			257000		2	2	1	0	0	1	0	35937	Annexin A5 OS=Homo sapiens OX=9606 GN=ANXA5 PE=1 SV=2
2310	817	sp|P13535|MYH8_HUMAN	57.37	2	0	0	0	1	0				7870000		3	1	1	0	0	1	1	222760	Myosin-8 OS=Homo sapiens OX=9606 GN=MYH8 PE=1 SV=3
1368	813	sp|P51812|KS6A3_HUMAN	57.11	4	1	1	2	1	2			582000		585000	3	2	1	2	2	1	2	83736	Ribosomal protein S6 kinase alpha-3 OS=Homo sapiens OX=9606 GN=RPS6KA3 PE=1 SV=1
3158	1282	sp|O15234|CASC3_HUMAN	57.04	6	0	4	0	2	4		5130000		4650000	1520000	2	2	0	1	0	1	1	76278	Protein CASC3 OS=Homo sapiens OX=9606 GN=CASC3 PE=1 SV=2
2597	1292	sp|Q9NUK0|MBNL3_HUMAN	56.8	5	0	3	3	2	3		843000	1090000		651000	2	1	0	1	1	1	1	38532	Muscleblind-like protein 3 OS=Homo sapiens OX=9606 GN=MBNL3 PE=1 SV=2
2468	1444	sp|Q92552|RT27_HUMAN	56.66	4	0	3	3	4	0		837000	1150000	1230000		2	1	0	1	1	2	0	47611	28S ribosomal protein S27 mitochondrial OS=Homo sapiens OX=9606 GN=MRPS27 PE=1 SV=3
3165	1579	sp|Q9NUW8|TYDP1_HUMAN	56.5	3	1	0	0	3	0				1730000		2	1	1	0	0	2	0	68420	Tyrosyl-DNA phosphodiesterase 1 OS=Homo sapiens OX=9606 GN=TDP1 PE=1 SV=2
3752	2410	sp|P61626|LYSC_HUMAN	56.34	8	8	0	0	0	8	1520000				2960000	1	1	1	0	0	0	1	16537	Lysozyme C OS=Homo sapiens OX=9606 GN=LYZ PE=1 SV=1
1221	1334	sp|P42694|HELZ_HUMAN	55.92	2	0	1	1	1	0			2170000	3930000		5	1	1	2	3	2	1	218968	Probable helicase with zinc finger domain OS=Homo sapiens OX=9606 GN=HELZ PE=1 SV=2
1566	803	sp|P51648|AL3A2_HUMAN	55.54	6	0	3	4	1	1			7890000			4	1	0	3	2	1	1	54848	Aldehyde dehydrogenase family 3 member A2 OS=Homo sapiens OX=9606 GN=ALDH3A2 PE=1 SV=1
3741	1537	sp|Q9Y320|TMX2_HUMAN	55.33	7	0	2	0	5	0		2830000		65800		2	2	0	1	0	1	0	34038	Thioredoxin-related transmembrane protein 2 OS=Homo sapiens OX=9606 GN=TMX2 PE=1 SV=1
3071	865	sp|P17174|AATC_HUMAN	55.18	8	3	0	3	5	0	1260000		3000000	20400000		2	2	1	0	1	1	0	46248	Aspartate aminotransferase cytoplasmic OS=Homo sapiens OX=9606 GN=GOT1 PE=1 SV=3
1074	1447	sp|Q13535|ATR_HUMAN	55.04	1	1	0	0	0	0	7850000	3940000				4	2	3	3	1	1	1	301365	Serine/threonine-protein kinase ATR OS=Homo sapiens OX=9606 GN=ATR PE=1 SV=3
3740	1528	sp|Q53EZ4|CEP55_HUMAN	54.66	3	1	2	0	0	0		11800000				2	1	1	1	0	0	0	54178	Centrosomal protein of 55 kDa OS=Homo sapiens OX=9606 GN=CEP55 PE=1 SV=3
3627	2061	sp|Q8IZ83|A16A1_HUMAN	54.61	2	0	2	2	0	0		595000	891000			1	1	0	1	1	0	0	85127	Aldehyde dehydrogenase family 16 member A1 OS=Homo sapiens OX=9606 GN=ALDH16A1 PE=1 SV=2
687	776	sp|O95816|BAG2_HUMAN	54.52	12	0	2	2	2	12					0	4	1	0	3	3	3	6	23772	BAG family molecular chaperone regulator 2 OS=Homo sapiens OX=9606 GN=BAG2 PE=1 SV=1
858	1779	sp|Q96P48|ARAP1_HUMAN	54.47	2	0	1	1	1	2					0	5	1	2	2	2	2	3	162191	Arf-GAP with Rho-GAP domain ANK repeat and PH domain-containing protein 1 OS=Homo sapiens OX=9606 GN=ARAP1 PE=1 SV=3
1787	1826	sp|Q8N7X0|ADGB_HUMAN	54.45	2	1	1	1	0	0		8320000	7830000			5	1	2	3	1	0	0	189712	Androglobin OS=Homo sapiens OX=9606 GN=ADGB PE=2 SV=3
1755	801	sp|Q14683|SMC1A_HUMAN	54.42	3	0	2	0	2	0		2140000		126000		5	2	0	3	1	2	0	143233	Structural maintenance of chromosomes protein 1A OS=Homo sapiens OX=9606 GN=SMC1A PE=1 SV=2
1619	877	sp|P08754|GNAI3_HUMAN	54.25	6	3	5	1	1	5	1430000	3640000			2040000	3	1	1	2	1	1	2	40532	Guanine nucleotide-binding protein G(i) subunit alpha OS=Homo sapiens OX=9606 GN=GNAI3 PE=1 SV=3
3074	1109	sp|O95639|CPSF4_HUMAN	54.2	12	0	4	0	0	8		3290000			3720000	2	2	0	1	0	0	2	30255	Cleavage and polyadenylation specificity factor subunit 4 OS=Homo sapiens OX=9606 GN=CPSF4 PE=1 SV=1
3012	2041	sp|O43172|PRP4_HUMAN	53.96	3	0	3	3	3	0		1040000	1020000	1130000		1	1	0	1	1	1	0	58449	U4/U6 small nuclear ribonucleoprotein Prp4 OS=Homo sapiens OX=9606 GN=PRPF4 PE=1 SV=2
2211	819	sp|P01009|A1AT_HUMAN	53.93	5	4	2	1	0	0	708000					3	1	2	1	2	0	0	46737	Alpha-1-antitrypsin OS=Homo sapiens OX=9606 GN=SERPINA1 PE=1 SV=3
3177	2414	sp|O60783|RT14_HUMAN	53.57	12	0	0	0	12	12				3630000	1000000	1	1	0	0	0	2	1	15139	28S ribosomal protein S14 mitochondrial OS=Homo sapiens OX=9606 GN=MRPS14 PE=1 SV=1
2018	916	sp|Q9UQE7|SMC3_HUMAN	53.55	3	0	1	3	0	0		3220000	1040000			3	2	0	1	4	0	0	141541	Structural maintenance of chromosomes protein 3 OS=Homo sapiens OX=9606 GN=SMC3 PE=1 SV=2
2312	906	sp|P12883|MYH7_HUMAN	53.29	3	2	0	0	0	0	0					3	1	2	0	0	0	1	223095	Myosin-7 OS=Homo sapiens OX=9606 GN=MYH7 PE=1 SV=5
2915	928	sp|O15226|NKRF_HUMAN	53.08	3	1	3	0	0	0	845000	9630000				2	2	1	2	0	0	0	77673	NF-kappa-B-repressing factor OS=Homo sapiens OX=9606 GN=NKRF PE=1 SV=2
1916	960	sp|P20700|LMNB1_HUMAN	52.92	3	1	1	1	1	3					6680000	2	1	1	1	1	1	2	66408	Lamin-B1 OS=Homo sapiens OX=9606 GN=LMNB1 PE=1 SV=2
3598	921	sp|P49757|NUMB_HUMAN	52.92	3	0	0	0	3	0				5390000		2	2	0	0	0	2	0	70804	Protein numb homolog OS=Homo sapiens OX=9606 GN=NUMB PE=1 SV=2
2985	946	sp|Q9Y446|PKP3_HUMAN	52.88	3	0	1	0	2	0		869000		1000000		2	2	0	1	0	1	0	87082	Plakophilin-3 OS=Homo sapiens OX=9606 GN=PKP3 PE=1 SV=1
978	2305	sp|P0C091|FREM3_HUMAN	52.76	1	0	1	0	1	1		8240000				5	1	0	3	1	4	3	238177	FRAS1-related extracellular matrix protein 3 OS=Homo sapiens OX=9606 GN=FREM3 PE=3 SV=2
3511	1006	sp|Q13557|KCC2D_HUMAN	52.71	6	2	4	0	0	0	1100000					2	1	1	1	0	0	0	56369	Calcium/calmodulin-dependent protein kinase type II subunit delta OS=Homo sapiens OX=9606 GN=CAMK2D PE=1 SV=3
3392	861	sp|Q9BZH6|WDR11_HUMAN	52.58	2	0	1	1	0	0		593000	7450000			2	2	0	1	1	0	0	136685	WD repeat-containing protein 11 OS=Homo sapiens OX=9606 GN=WDR11 PE=1 SV=1
476	1781	sp|P20585|MSH3_HUMAN	52.35	1	0	1	1	1	0		20400000	34100000	27800000		3	1	1	5	7	6	2	127412	DNA mismatch repair protein Msh3 OS=Homo sapiens OX=9606 GN=MSH3 PE=1 SV=4
2217	1207	sp|Q6AI08|HEAT6_HUMAN	52.32	3	1	0	1	0	0			1760000			4	1	2	0	1	1	1	128781	HEAT repeat-containing protein 6 OS=Homo sapiens OX=9606 GN=HEATR6 PE=1 SV=1
3753	2412	sp|P60900|PSA6_HUMAN	52.21	5	5	0	5	0	0	792000		2950000			1	1	1	0	1	0	0	27399	Proteasome subunit alpha type-6 OS=Homo sapiens OX=9606 GN=PSMA6 PE=1 SV=1
2689	2421	sp|P07148|FABPL_HUMAN	51.87	9	9	9	0	9	9	3210000	7720000		8020000	3150000	1	1	1	1	0	1	1	14208	Fatty acid-binding protein liver OS=Homo sapiens OX=9606 GN=FABP1 PE=1 SV=1
3073	1036	sp|Q9NY61|AATF_HUMAN	51.75	3	1	1	0	0	1		1510000				3	1	1	1	0	0	1	63133	Protein AATF OS=Homo sapiens OX=9606 GN=AATF PE=1 SV=1
3630	2223	sp|O95232|LC7L3_HUMAN	51.74	4	0	4	0	0	4		3790000			1020000	1	1	0	1	0	0	1	51466	Luc7-like protein 3 OS=Homo sapiens OX=9606 GN=LUC7L3 PE=1 SV=2
1361	2020	sp|Q14008|CKAP5_HUMAN	51.73	1	0	0	1	0	0	18300000					5	1	2	2	2	0	1	225493	Cytoskeleton-associated protein 5 OS=Homo sapiens OX=9606 GN=CKAP5 PE=1 SV=3
1896	2135	sp|O43149|ZZEF1_HUMAN	51.68	1	1	0	0	0	0	704000					4	1	3	1	1	0	1	331075	Zinc finger ZZ-type and EF-hand domain-containing protein 1 OS=Homo sapiens OX=9606 GN=ZZEF1 PE=1 SV=6
1546	1153	sp|P08183|MDR1_HUMAN	51.61	2	1	0	1	1	0	10800000		3590000	4220000		4	2	2	1	1	3	0	141478	ATP-dependent translocase ABCB1 OS=Homo sapiens OX=9606 GN=ABCB1 PE=1 SV=3
1280	4583	sp|Q8IVV2|LOXH1_HUMAN	51.35	1	0	0	1	0	1		14600000	18900000	10200000	6060000	5	1	1	2	3	1	2	235676	Lipoxygenase homology domain-containing protein 1 OS=Homo sapiens OX=9606 GN=LOXHD1 PE=2 SV=4
1913	799	sp|Q15907|RB11B_HUMAN	51.27	13	0	0	13	11	5			3390000	2870000	606000	3	2	0	0	3	2	1	24488	Ras-related protein Rab-11B OS=Homo sapiens OX=9606 GN=RAB11B PE=1 SV=4
2321	1287	sp|Q15032|R3HD1_HUMAN	51.17	2	0	2	0	0	0		1070000				2	1	0	2	0	0	1	120696	R3H domain-containing protein 1 OS=Homo sapiens OX=9606 GN=R3HDM1 PE=1 SV=3
2919	1245	sp|P53992|SC24C_HUMAN	51.16	2	1	0	0	0	0	793000					3	1	1	0	1	0	1	118325	Protein transport protein Sec24C OS=Homo sapiens OX=9606 GN=SEC24C PE=1 SV=3
2212	874	sp|Q8NDT2|RB15B_HUMAN	51.15	3	1	2	0	0	0		631000				3	1	4	1	0	0	0	97205	Putative RNA-binding protein 15B OS=Homo sapiens OX=9606 GN=RBM15B PE=1 SV=3
2435	4818	sp|Q9Y6D5|BIG2_HUMAN	51.06	1	1	0	0	0	0			1200000			3	1	3	0	1	0	0	202037	Brefeldin A-inhibited guanine nucleotide-exchange protein 2 OS=Homo sapiens OX=9606 GN=ARFGEF2 PE=1 SV=3
1817	963	sp|Q14011|CIRBP_HUMAN	50.88	10	0	10	0	3	3		1680000				3	1	0	4	0	1	1	18648	Cold-inducible RNA-binding protein OS=Homo sapiens OX=9606 GN=CIRBP PE=1 SV=1
2835	984	sp|P98082|DAB2_HUMAN	50.8	4	0	0	0	3	2				4390000	875000	2	2	0	0	0	1	1	82448	Disabled homolog 2 OS=Homo sapiens OX=9606 GN=DAB2 PE=1 SV=3
4357	2415	sp|Q02978|M2OM_HUMAN	50.75	5	0	0	5	0	0			946000			1	1	0	0	1	0	0	34062	Mitochondrial 2-oxoglutarate/malate carrier protein OS=Homo sapiens OX=9606 GN=SLC25A11 PE=1 SV=3
4356	2413	sp|P37837|TALDO_HUMAN	50.69	4	0	0	0	4	0				2480000		1	1	0	0	0	1	0	37540	Transaldolase OS=Homo sapiens OX=9606 GN=TALDO1 PE=1 SV=2
3076	1304	sp|Q53G59|KLH12_HUMAN	50.67	3	0	1	3	0	0			1260000			2	1	0	1	2	0	0	63277	Kelch-like protein 12 OS=Homo sapiens OX=9606 GN=KLHL12 PE=1 SV=2
3355	1143	sp|Q8IUD2|RB6I2_HUMAN	50.66	2	1	0	1	0	0	6350000		7630000			2	2	1	0	1	0	0	128086	ELKS/Rab6-interacting/CAST family member 1 OS=Homo sapiens OX=9606 GN=ERC1 PE=1 SV=1
3618	1761	sp|Q9UBP9|GULP1_HUMAN	50.55	5	2	4	0	0	0		5730000				2	1	1	1	0	0	0	34490	PTB domain-containing engulfment adapter protein 1 OS=Homo sapiens OX=9606 GN=GULP1 PE=1 SV=1
3070	766	sp|O75821|EIF3G_HUMAN	50.48	16	0	4	0	8	4		507000		0	700000	3	3	0	1	0	1	1	35611	Eukaryotic translation initiation factor 3 subunit G OS=Homo sapiens OX=9606 GN=EIF3G PE=1 SV=2
2418	918	sp|P10398|ARAF_HUMAN	50.47	2	0	1	0	2	1				52700000		2	1	0	1	0	2	1	67585	Serine/threonine-protein kinase A-Raf OS=Homo sapiens OX=9606 GN=ARAF PE=1 SV=2
3178	2422	sp|P69905|HBA_HUMAN	50.42	11	0	11	11	0	0		3990000	17500000			1	1	0	1	2	0	0	15258	Hemoglobin subunit alpha OS=Homo sapiens OX=9606 GN=HBA1 PE=1 SV=2
503	4069	sp|Q13698|CAC1S_HUMAN	50.34	2	0	1	1	1	1		203000				5	1	0	6	4	5	5	212349	Voltage-dependent L-type calcium channel subunit alpha-1S OS=Homo sapiens OX=9606 GN=CACNA1S PE=1 SV=4
1920	1016	sp|P57723|PCBP4_HUMAN	50.18	7	0	0	7	2	2			7650000			2	1	0	0	2	2	2	41482	Poly(rC)-binding protein 4 OS=Homo sapiens OX=9606 GN=PCBP4 PE=2 SV=1
1424	782	sp|P63162|RSMN_HUMAN	50.09	10	3	6	3	3	7	2690000	5990000	5780000	7310000	5670000	3	3	1	2	1	1	3	24614	Small nuclear ribonucleoprotein-associated protein N OS=Homo sapiens OX=9606 GN=SNRPN PE=1 SV=1
1424	783	sp|P14678|RSMB_HUMAN	50.09	10	3	6	3	3	7	2690000	5990000	5780000	7310000	5670000	3	3	1	2	1	1	3	24610	Small nuclear ribonucleoprotein-associated proteins B and B' OS=Homo sapiens OX=9606 GN=SNRPB PE=1 SV=2
3102	2272	sp|P50402|EMD_HUMAN	50.06	5	5	0	5	5	0	732000		1890000	1360000		1	1	1	0	1	1	0	28994	Emerin OS=Homo sapiens OX=9606 GN=EMD PE=1 SV=1
1064	1203	sp|Q5UIP0|RIF1_HUMAN	49.82	1	0	0	0	0	1					14100000	3	1	0	3	2	1	3	274464	Telomere-associated protein RIF1 OS=Homo sapiens OX=9606 GN=RIF1 PE=1 SV=2
2008	2282	sp|Q9Y618|NCOR2_HUMAN	49.79	1	0	0	0	0	0			29600000			4	1	3	1	1	0	0	273654	Nuclear receptor corepressor 2 OS=Homo sapiens OX=9606 GN=NCOR2 PE=1 SV=3
1587	1112	sp|Q86XP1|DGKH_HUMAN	49.67	2	0	0	0	1	1				30400000	8210000	3	1	1	1	0	3	2	134865	Diacylglycerol kinase eta OS=Homo sapiens OX=9606 GN=DGKH PE=1 SV=1
2924	1614	sp|P30041|PRDX6_HUMAN	49.51	5	0	5	5	5	0		3750000	4240000	4890000		1	1	0	1	1	1	0	25035	Peroxiredoxin-6 OS=Homo sapiens OX=9606 GN=PRDX6 PE=1 SV=3
2078	1341	sp|Q6ZMV9|KIF6_HUMAN	49.44	3	1	1	0	0	2					6160000	4	1	2	1	0	0	2	92569	Kinesin-like protein KIF6 OS=Homo sapiens OX=9606 GN=KIF6 PE=1 SV=3
3519	1559	sp|Q8TE67|ES8L3_HUMAN	49.13	2	0	0	0	2	2				2470000	2130000	1	1	0	0	0	1	1	66861	Epidermal growth factor receptor kinase substrate 8-like protein 3 OS=Homo sapiens OX=9606 GN=EPS8L3 PE=1 SV=2
4358	2424	sp|Q9NUI1|DECR2_HUMAN	49.12	4	0	0	4	0	0			3070000			1	1	0	0	1	0	0	30778	Peroxisomal 2 4-dienoyl-CoA reductase OS=Homo sapiens OX=9606 GN=DECR2 PE=1 SV=1
4084	1529	sp|Q9H840|GEMI7_HUMAN	49.08	10	0	0	0	0	10					682000	1	1	0	0	0	0	1	14537	Gem-associated protein 7 OS=Homo sapiens OX=9606 GN=GEMIN7 PE=1 SV=1
1142	959	sp|Q9Y239|NOD1_HUMAN	48.93	3	1	2	1	2	0		10900000	4640000	10400000		4	2	1	3	3	2	0	107691	Nucleotide-binding oligomerization domain-containing protein 1 OS=Homo sapiens OX=9606 GN=NOD1 PE=1 SV=1
3162	1505	sp|Q6YN16|HSDL2_HUMAN	48.78	3	0	1	2	0	1			632000			2	1	0	1	1	0	1	45395	Hydroxysteroid dehydrogenase-like protein 2 OS=Homo sapiens OX=9606 GN=HSDL2 PE=1 SV=1
1594	1893	sp|Q8TDY2|RBCC1_HUMAN	48.77	2	0	1	0	0	1		1280000				5	1	1	1	1	1	2	183090	RB1-inducible coiled-coil protein 1 OS=Homo sapiens OX=9606 GN=RB1CC1 PE=1 SV=3
1459	2197	sp|P26006|ITA3_HUMAN	48.75	2	2	0	0	0	0	1480000					3	1	3	2	2	0	1	116612	Integrin alpha-3 OS=Homo sapiens OX=9606 GN=ITGA3 PE=1 SV=5
3754	2423	sp|P30040|ERP29_HUMAN	48.63	6	0	0	6	6	0			2250000	2230000		1	1	0	0	1	1	0	28993	Endoplasmic reticulum resident protein 29 OS=Homo sapiens OX=9606 GN=ERP29 PE=1 SV=4
2993	1350	sp|O75390|CISY_HUMAN	48.44	2	2	0	2	2	0	615000		2330000	1860000		1	1	1	0	1	1	0	51712	Citrate synthase mitochondrial OS=Homo sapiens OX=9606 GN=CS PE=1 SV=2
2272	1295	sp|P10599|THIO_HUMAN	48.41	17	0	0	17	17	9			3210000	4790000	1670000	2	2	0	0	2	2	1	11737	Thioredoxin OS=Homo sapiens OX=9606 GN=TXN PE=1 SV=3
917	4764	sp|Q86UK0|ABCAC_HUMAN	48.1	1	0	1	0	1	1				9280000	7580000	5	1	0	3	2	3	4	293235	ATP-binding cassette sub-family A member 12 OS=Homo sapiens OX=9606 GN=ABCA12 PE=1 SV=3
2226	1698	sp|H7BZ55|CRCC2_HUMAN	48.07	1	1	0	0	0	0	11300000					3	1	5	0	0	0	0	185640	Putative ciliary rootlet coiled-coil protein 2 OS=Homo sapiens OX=9606 GN=CROCC2 PE=5 SV=4
3290	1671	sp|Q96AG4|LRC59_HUMAN	47.96	4	0	4	4	0	0		1620000	1360000			1	1	0	1	1	0	0	34930	Leucine-rich repeat-containing protein 59 OS=Homo sapiens OX=9606 GN=LRRC59 PE=1 SV=1
2130	3279	sp|P00519|ABL1_HUMAN	47.91	2	1	0	0	0	0	2930000					4	1	3	1	1	0	0	122872	Tyrosine-protein kinase ABL1 OS=Homo sapiens OX=9606 GN=ABL1 PE=1 SV=4
1777	1755	sp|Q9NYU1|UGGG2_HUMAN	47.83	2	1	0	1	1	0	9190000		17200000	17300000		3	1	3	0	1	1	1	174734	UDP-glucose:glycoprotein glucosyltransferase 2 OS=Homo sapiens OX=9606 GN=UGGT2 PE=1 SV=4
2834	979	sp|P42285|MTREX_HUMAN	47.74	3	0	1	1	0	0		37200000	1890000			3	2	1	1	1	0	0	117805	Exosome RNA helicase MTR4 OS=Homo sapiens OX=9606 GN=MTREX PE=1 SV=3
3451	1937	sp|Q16637|SMN_HUMAN	47.72	3	0	3	3	0	0		3630000	2580000			1	1	0	1	1	0	0	31849	Survival motor neuron protein OS=Homo sapiens OX=9606 GN=SMN1 PE=1 SV=1
4359	2431	sp|O15143|ARC1B_HUMAN	47.59	3	0	0	0	0	3					919000	1	1	0	0	0	0	1	40950	Actin-related protein 2/3 complex subunit 1B OS=Homo sapiens OX=9606 GN=ARPC1B PE=1 SV=3
1918	981	sp|Q96JC1|VPS39_HUMAN	47.58	3	0	1	1	2	1				893000		4	1	0	2	1	1	2	101809	Vam6/Vps39-like protein OS=Homo sapiens OX=9606 GN=VPS39 PE=1 SV=2
798	2162	sp|Q9Y4A5|TRRAP_HUMAN	47.57	1	0	1	0	0	0		3980000				5	1	0	4	3	2	2	437603	Transformation/transcription domain-associated protein OS=Homo sapiens OX=9606 GN=TRRAP PE=1 SV=3
4315	1955	sp|Q6IQ16|SPOPL_HUMAN	47.44	4	0	0	0	0	4					1210000	1	1	0	0	0	0	1	44647	Speckle-type POZ protein-like OS=Homo sapiens OX=9606 GN=SPOPL PE=1 SV=1
3164	1574	sp|Q9UNS2|CSN3_HUMAN	47.35	4	0	0	4	3	0			524000	753000		2	1	0	0	2	1	0	47873	COP9 signalosome complex subunit 3 OS=Homo sapiens OX=9606 GN=COPS3 PE=1 SV=3
1264	932	sp|Q8IUF8|RIOX2_HUMAN	47.32	5	2	4	1	1	0		365000				3	1	2	3	2	1	0	52800	Ribosomal oxygenase 2 OS=Homo sapiens OX=9606 GN=RIOX2 PE=1 SV=1
3624	1950	sp|Q96EV2|RBM33_HUMAN	47.2	1	1	0	0	0	0	973000					2	1	1	0	0	0	1	129986	RNA-binding protein 33 OS=Homo sapiens OX=9606 GN=RBM33 PE=1 SV=3
2917	1160	sp|Q9H1I8|ASCC2_HUMAN	47.02	2	1	1	0	1	0	0	600000		1310000		2	2	1	1	0	1	0	86360	Activating signal cointegrator 1 complex subunit 2 OS=Homo sapiens OX=9606 GN=ASCC2 PE=1 SV=3
3077	1315	sp|Q9NR56|MBNL1_HUMAN	46.98	5	0	0	3	2	3			2350000		14100000	2	1	0	0	1	1	1	41817	Muscleblind-like protein 1 OS=Homo sapiens OX=9606 GN=MBNL1 PE=1 SV=2
1388	3280	sp|Q9BTC0|DIDO1_HUMAN	46.89	2	0	0	0	0	1					1890000	5	1	1	2	1	0	3	243870	Death-inducer obliterator 1 OS=Homo sapiens OX=9606 GN=DIDO1 PE=1 SV=5
1574	5913	sp|Q96QE3|ATAD5_HUMAN	46.84	1	0	0	0	0	1			2040000			5	1	1	1	1	1	3	207569	ATPase family AAA domain-containing protein 5 OS=Homo sapiens OX=9606 GN=ATAD5 PE=1 SV=4
2671	1578	sp|Q6I9Y2|THOC7_HUMAN	46.83	7	2	5	0	5	5		3290000		2070000	1290000	2	1	1	1	0	1	1	23743	THO complex subunit 7 homolog OS=Homo sapiens OX=9606 GN=THOC7 PE=1 SV=3
1919	1005	sp|Q14807|KIF22_HUMAN	46.82	4	1	3	0	0	0		596000				3	1	4	2	0	0	0	73262	Kinesin-like protein KIF22 OS=Homo sapiens OX=9606 GN=KIF22 PE=1 SV=5
1819	1119	sp|P69849|NOMO3_HUMAN	46.74	2	1	0	0	0	1	4020000				12800000	4	2	2	1	1	0	2	134133	Nodal modulator 3 OS=Homo sapiens OX=9606 GN=NOMO3 PE=3 SV=2
1819	1120	sp|Q15155|NOMO1_HUMAN	46.74	2	1	0	0	0	1	4020000				12800000	4	2	2	1	1	0	2	134324	Nodal modulator 1 OS=Homo sapiens OX=9606 GN=NOMO1 PE=1 SV=5
1819	1128	sp|Q5JPE7|NOMO2_HUMAN	46.74	2	1	0	0	0	1	4020000				12800000	4	2	2	1	1	0	2	139439	Nodal modulator 2 OS=Homo sapiens OX=9606 GN=NOMO2 PE=1 SV=1
2460	923	sp|Q9Y4W6|AFG32_HUMAN	46.58	3	1	2	1	0	0		1120000				3	1	1	2	1	0	0	88584	AFG3-like protein 2 OS=Homo sapiens OX=9606 GN=AFG3L2 PE=1 SV=2
4313	1832	sp|P61289|PSME3_HUMAN	46.38	6	0	0	0	6	0				2210000		1	1	0	0	0	1	0	29506	Proteasome activator complex subunit 3 OS=Homo sapiens OX=9606 GN=PSME3 PE=1 SV=1
2374	1416	sp|Q7L576|CYFP1_HUMAN	46.2	1	0	0	0	0	0					3550000	3	1	1	0	0	2	1	145182	Cytoplasmic FMR1-interacting protein 1 OS=Homo sapiens OX=9606 GN=CYFIP1 PE=1 SV=1
4360	2432	sp|Q15185|TEBP_HUMAN	46.06	8	0	0	8	0	0			941000			1	1	0	0	1	0	0	18697	Prostaglandin E synthase 3 OS=Homo sapiens OX=9606 GN=PTGES3 PE=1 SV=1
1432	1418	sp|Q8IZS8|CA2D3_HUMAN	46.01	1	0	1	0	1	0		5610000		9390000		3	1	0	4	0	3	1	123011	Voltage-dependent calcium channel subunit alpha-2/delta-3 OS=Homo sapiens OX=9606 GN=CACNA2D3 PE=1 SV=1
935	1324	sp|P18077|RL35A_HUMAN	45.96	16	7	16	7	7	7	11800000	24100000	34000000	20900000	25000000	2	2	2	3	3	1	2	12538	60S ribosomal protein L35a OS=Homo sapiens OX=9606 GN=RPL35A PE=1 SV=2
3737	1316	sp|Q9NVN8|GNL3L_HUMAN	45.91	7	0	0	3	3	0			685000	716000		2	2	0	0	1	1	0	65573	Guanine nucleotide-binding protein-like 3-like protein OS=Homo sapiens OX=9606 GN=GNL3L PE=1 SV=1
3159	1338	sp|Q9Y265|RUVB1_HUMAN	45.88	6	2	4	4	0	0	2180000	638000	998000			2	2	1	1	1	0	0	50228	RuvB-like 1 OS=Homo sapiens OX=9606 GN=RUVBL1 PE=1 SV=1
3602	1139	sp|Q9H6F5|CCD86_HUMAN	45.84	9	0	0	2	6	0			2200000	2210000		2	2	0	0	1	1	0	40236	Coiled-coil domain-containing protein 86 OS=Homo sapiens OX=9606 GN=CCDC86 PE=1 SV=1
1797	1449	sp|Q69YN4|VIR_HUMAN	45.83	1	0	0	1	0	0			333000			2	1	1	1	2	0	1	202023	Protein virilizer homolog OS=Homo sapiens OX=9606 GN=VIRMA PE=1 SV=2
3516	1362	sp|Q8N5C6|SRBD1_HUMAN	45.68	2	1	0	1	0	0			1460000			2	1	1	0	1	0	0	111776	S1 RNA-binding domain-containing protein 1 OS=Homo sapiens OX=9606 GN=SRBD1 PE=1 SV=2
3599	961	sp|Q8N9N2|ASCC1_HUMAN	45.58	4	2	2	0	0	0	529000	3340000				2	2	1	1	0	0	0	45510	Activating signal cointegrator 1 complex subunit 1 OS=Homo sapiens OX=9606 GN=ASCC1 PE=1 SV=1
1246	852	sp|A6NEQ0|RBY1E_HUMAN	45.57	4	3	2	1	1	1	12800000					3	1	2	3	2	1	1	55759	RNA-binding motif protein Y chromosome family 1 member E OS=Homo sapiens OX=9606 GN=RBMY1E PE=1 SV=1
1246	853	sp|P0DJD3|RBY1A_HUMAN	45.57	4	3	2	1	1	1	12800000					3	1	2	3	2	1	1	55784	RNA-binding motif protein Y chromosome family 1 member A1 OS=Homo sapiens OX=9606 GN=RBMY1A1 PE=1 SV=1
1246	854	sp|P0C7P1|RBY1D_HUMAN	45.57	4	3	2	1	1	1	12800000					3	1	2	3	2	1	1	55775	RNA-binding motif protein Y chromosome family 1 member D OS=Homo sapiens OX=9606 GN=RBMY1D PE=2 SV=1
1246	855	sp|P0DJD4|RBY1C_HUMAN	45.57	4	3	2	1	1	1	12800000					3	1	2	3	2	1	1	55784	RNA-binding motif protein Y chromosome family 1 member C OS=Homo sapiens OX=9606 GN=RBMY1C PE=1 SV=1
1246	856	sp|A6NDE4|RBY1B_HUMAN	45.57	4	3	2	1	1	1	12800000					3	1	2	3	2	1	1	55835	RNA-binding motif protein Y chromosome family 1 member B OS=Homo sapiens OX=9606 GN=RBMY1B PE=2 SV=2
1246	857	sp|Q15415|RBY1F_HUMAN	45.57	4	3	2	1	1	1	12800000					3	1	2	3	2	1	1	55728	RNA-binding motif protein Y chromosome family 1 member F/J OS=Homo sapiens OX=9606 GN=RBMY1F PE=1 SV=2
2914	883	sp|Q9NY12|GAR1_HUMAN	45.4	6	0	3	3	3	0		3690000				2	1	0	1	1	1	0	22348	H/ACA ribonucleoprotein complex subunit 1 OS=Homo sapiens OX=9606 GN=GAR1 PE=1 SV=1
3600	1042	sp|Q9UHX1|PUF60_HUMAN	45.4	5	1	0	0	4	0				2780000		2	1	1	0	0	1	0	59876	Poly(U)-binding-splicing factor PUF60 OS=Homo sapiens OX=9606 GN=PUF60 PE=1 SV=1
4361	2433	sp|Q9NQT5|EXOS3_HUMAN	45.3	5	0	0	0	5	0				0		1	1	0	0	0	1	0	29572	Exosome complex component RRP40 OS=Homo sapiens OX=9606 GN=EXOSC3 PE=1 SV=3
748	1428	sp|O00329|PK3CD_HUMAN	45.29	3	1	1	0	0	1	3770000					5	1	1	3	3	4	2	119479	Phosphatidylinositol 4 5-bisphosphate 3-kinase catalytic subunit delta isoform OS=Homo sapiens OX=9606 GN=PIK3CD PE=1 SV=2
2603	1712	sp|A0A0C4DH31|HV118_HUMAN	45.18	11	7	0	0	0	4	45900000					3	2	3	0	0	0	1	12820	Immunoglobulin heavy variable 1-18 OS=Homo sapiens OX=9606 GN=IGHV1-18 PE=3 SV=1
3072	896	sp|Q9H089|LSG1_HUMAN	45.17	3	1	2	0	1	0		5470000				3	1	1	1	0	1	0	75225	Large subunit GTPase 1 homolog OS=Homo sapiens OX=9606 GN=LSG1 PE=1 SV=2
1529	1347	sp|Q5T1M5|FKB15_HUMAN	44.87	2	0	0	0	1	1				2970000	127000	3	1	1	0	0	3	2	133630	FK506-binding protein 15 OS=Homo sapiens OX=9606 GN=FKBP15 PE=1 SV=2
2318	1044	sp|P04843|RPN1_HUMAN	44.79	2	1	1	1	0	1	439000					2	1	1	1	1	0	1	68569	Dolichyl-diphosphooligosaccharide--protein glycosyltransferase subunit 1 OS=Homo sapiens OX=9606 GN=RPN1 PE=1 SV=1
1571	2468	sp|Q8TBY9|CF251_HUMAN	44.73	1	1	0	0	0	0	764000					3	1	1	1	2	1	1	129952	Cilia- and flagella-associated protein 251 OS=Homo sapiens OX=9606 GN=WDR66 PE=1 SV=2
2031	7447	sp|P25391|LAMA1_HUMAN	44.73	1	0	0	0	0	0			35100000			5	1	1	0	1	1	2	337084	Laminin subunit alpha-1 OS=Homo sapiens OX=9606 GN=LAMA1 PE=1 SV=2
2142	7627	sp|Q14997|PSME4_HUMAN	44.72	1	0	1	0	0	0	3220000					4	1	1	2	0	1	1	211332	Proteasome activator complex subunit 4 OS=Homo sapiens OX=9606 GN=PSME4 PE=1 SV=2
3356	1190	sp|Q8NE71|ABCF1_HUMAN	44.68	2	0	2	0	0	1		1130000				2	1	0	1	0	0	1	95926	ATP-binding cassette sub-family F member 1 OS=Homo sapiens OX=9606 GN=ABCF1 PE=1 SV=2
3179	2434	sp|Q99497|PARK7_HUMAN	44.62	8	0	0	8	8	0			5950000	14700000		1	1	0	0	2	1	0	19891	Parkinson disease protein 7 OS=Homo sapiens OX=9606 GN=PARK7 PE=1 SV=2
3955	1477	sp|P21796|VDAC1_HUMAN	44.62	4	0	0	4	0	0			1720000			1	1	0	0	1	0	0	30773	Voltage-dependent anion-selective channel protein 1 OS=Homo sapiens OX=9606 GN=VDAC1 PE=1 SV=2
3240	867	sp|Q9Y623|MYH4_HUMAN	44.53	1	0	0	0	0	0		1890000				2	1	1	1	0	0	0	223069	Myosin-4 OS=Homo sapiens OX=9606 GN=MYH4 PE=2 SV=2
3240	868	sp|Q9UKX2|MYH2_HUMAN	44.53	1	0	0	0	0	0		1890000				2	1	1	1	0	0	0	223042	Myosin-2 OS=Homo sapiens OX=9606 GN=MYH2 PE=1 SV=1
2470	1866	sp|Q6R327|RICTR_HUMAN	44.48	2	0	0	1	0	0			11500000			3	1	1	0	2	0	1	192216	Rapamycin-insensitive companion of mTOR OS=Homo sapiens OX=9606 GN=RICTOR PE=1 SV=1
3082	1489	sp|P02458|CO2A1_HUMAN	44.39	1	0	1	0	1	0		138000000		211000000		1	1	0	1	0	1	0	141786	Collagen alpha-1(II) chain OS=Homo sapiens OX=9606 GN=COL2A1 PE=1 SV=3
2933	2265	sp|Q9NSY1|BMP2K_HUMAN	44.25	1	1	0	0	1	1	1310000			4510000	1390000	1	1	1	0	0	1	1	129171	BMP-2-inducible protein kinase OS=Homo sapiens OX=9606 GN=BMP2K PE=1 SV=2
3269	1046	sp|Q8ND56|LS14A_HUMAN	44.18	3	0	2	0	1	0		600000				2	1	0	1	0	1	0	50530	Protein LSM14 homolog A OS=Homo sapiens OX=9606 GN=LSM14A PE=1 SV=3
4317	2073	sp|Q9BY43|CHM4A_HUMAN	44.14	6	0	0	0	0	6					3180000	1	1	0	0	0	0	1	25098	Charged multivesicular body protein 4a OS=Homo sapiens OX=9606 GN=CHMP4A PE=1 SV=3
3628	2118	sp|P61956|SUMO2_HUMAN	44.12	13	0	0	13	13	0			4610000	5390000		1	1	0	0	1	1	0	10871	Small ubiquitin-related modifier 2 OS=Homo sapiens OX=9606 GN=SUMO2 PE=1 SV=3
3628	2435	sp|Q6EEV6|SUMO4_HUMAN	44.12	13	0	0	13	13	0			4610000	5390000		1	1	0	0	1	1	0	10685	Small ubiquitin-related modifier 4 OS=Homo sapiens OX=9606 GN=SUMO4 PE=1 SV=2
3628	2436	sp|P55854|SUMO3_HUMAN	44.12	12	0	0	12	12	0			4610000	5390000		1	1	0	0	1	1	0	11637	Small ubiquitin-related modifier 3 OS=Homo sapiens OX=9606 GN=SUMO3 PE=1 SV=2
1511	1744	sp|Q96JM4|LRIQ1_HUMAN	43.74	1	1	0	0	1	0	18900000					3	1	2	1	1	3	0	199299	Leucine-rich repeat and IQ domain-containing protein 1 OS=Homo sapiens OX=9606 GN=LRRIQ1 PE=2 SV=3
2997	1409	sp|Q9NXC5|MIO_HUMAN	43.73	1	0	1	1	1	0			919000			2	1	0	1	1	1	0	98584	GATOR complex protein MIOS OS=Homo sapiens OX=9606 GN=MIOS PE=1 SV=2
1982	2439	sp|Q9NP79|VTA1_HUMAN	43.68	5	0	5	5	5	5		1040000	1080000	2090000	499000	1	1	0	1	2	2	1	33879	Vacuolar protein sorting-associated protein VTA1 homolog OS=Homo sapiens OX=9606 GN=VTA1 PE=1 SV=1
4363	2444	sp|P05109|S10A8_HUMAN	43.61	12	12	0	0	0	0	2840000					1	1	1	0	0	0	0	10835	Protein S100-A8 OS=Homo sapiens OX=9606 GN=S100A8 PE=1 SV=1
3098	2132	sp|Q01658|NC2B_HUMAN	43.44	8	0	8	8	0	8		1060000	1690000		1490000	1	1	0	1	1	0	1	19444	Protein Dr1 OS=Homo sapiens OX=9606 GN=DR1 PE=1 SV=1
2609	2077	sp|P55769|NH2L1_HUMAN	43.39	9	0	9	9	9	9		5420000	5470000	5340000	5070000	1	1	0	1	1	1	1	14174	NHP2-like protein 1 OS=Homo sapiens OX=9606 GN=SNU13 PE=1 SV=3
3755	2438	sp|P08621|RU17_HUMAN	43.36	3	0	0	0	3	3				2430000	0	1	1	0	0	0	1	1	51557	U1 small nuclear ribonucleoprotein 70 kDa OS=Homo sapiens OX=9606 GN=SNRNP70 PE=1 SV=2
1925	1231	sp|P27986|P85A_HUMAN	43.33	3	0	1	1	1	3					5060000	3	1	0	1	1	1	3	83598	Phosphatidylinositol 3-kinase regulatory subunit alpha OS=Homo sapiens OX=9606 GN=PIK3R1 PE=1 SV=2
2613	2192	sp|Q6DD87|ZN787_HUMAN	43.07	3	0	3	3	3	3		2270000	2950000	2900000	2560000	1	1	0	1	1	1	1	40428	Zinc finger protein 787 OS=Homo sapiens OX=9606 GN=ZNF787 PE=1 SV=4
2123	1971	sp|Q9BZA8|PC11Y_HUMAN	43.02	1	0	0	1	0	1					3680000	3	1	0	1	2	0	2	146774	Protocadherin-11 Y-linked OS=Homo sapiens OX=9606 GN=PCDH11Y PE=1 SV=1
2123	1984	sp|Q9BZA7|PC11X_HUMAN	43.02	1	0	0	1	0	1					3680000	3	1	0	1	2	0	2	147558	Protocadherin-11 X-linked OS=Homo sapiens OX=9606 GN=PCDH11X PE=2 SV=1
3520	1607	sp|Q9HB71|CYBP_HUMAN	42.98	6	0	6	6	0	0		836000	1100000			1	1	0	1	1	0	0	26210	Calcyclin-binding protein OS=Homo sapiens OX=9606 GN=CACYBP PE=1 SV=2
778	1888	sp|Q8IZT6|ASPM_HUMAN	42.55	1	1	0	0	0	0	1540000					3	1	5	1	2	1	1	409801	Abnormal spindle-like microcephaly-associated protein OS=Homo sapiens OX=9606 GN=ASPM PE=1 SV=2
4087	1678	sp|Q15633|TRBP2_HUMAN	42.28	3	0	0	0	0	3					2330000	1	1	0	0	0	0	1	39039	RISC-loading complex subunit TARBP2 OS=Homo sapiens OX=9606 GN=TARBP2 PE=1 SV=3
3759	2457	sp|Q8IZQ5|SELH_HUMAN	42	8	8	8	0	0	0	2150000	1460000				1	1	1	1	0	0	0	13453	Selenoprotein H OS=Homo sapiens OX=9606 GN=SELENOH PE=1 SV=2
1914	933	sp|B3EWF7|EP2A2_HUMAN	41.94	6	1	3	1	3	3		12100000		6390000	6270000	3	1	1	1	1	2	1	35169	Laforin isoform 9 OS=Homo sapiens OX=9606 GN=EPM2A PE=1 SV=1
3084	1516	sp|P16435|NCPR_HUMAN	41.93	2	0	0	1	1	0				15500000		2	1	0	0	2	1	0	76690	NADPH--cytochrome P450 reductase OS=Homo sapiens OX=9606 GN=POR PE=1 SV=2
3180	2461	sp|P82930|RT34_HUMAN	41.82	4	4	0	4	4	0	1360000		1690000	2130000		1	1	1	0	1	1	0	25650	28S ribosomal protein S34 mitochondrial OS=Homo sapiens OX=9606 GN=MRPS34 PE=1 SV=2
4195	2037	sp|P53007|TXTP_HUMAN	41.72	4	0	0	0	4	0				7980000		1	1	0	0	0	1	0	34013	Tricarboxylate transport protein mitochondrial OS=Homo sapiens OX=9606 GN=SLC25A1 PE=1 SV=2
2033	1124	sp|P52209|6PGD_HUMAN	41.67	3	2	0	1	3	0	556000			2470000		2	1	1	0	2	2	0	53140	6-phosphogluconate dehydrogenase decarboxylating OS=Homo sapiens OX=9606 GN=PGD PE=1 SV=3
1052	1474	sp|Q12802|AKP13_HUMAN	41.56	0	0	0	0	0	0	377000000	357000000	382000000	383000000	364000000	3	2	4	1	2	2	1	307550	A-kinase anchor protein 13 OS=Homo sapiens OX=9606 GN=AKAP13 PE=1 SV=2
1340	2737	sp|Q8N2C7|UNC80_HUMAN	41.37	1	0	0	0	0	0	1070000		2820000	3120000		4	1	1	0	2	2	3	363391	Protein unc-80 homolog OS=Homo sapiens OX=9606 GN=UNC80 PE=1 SV=2
2284	2443	sp|P62304|RUXE_HUMAN	41.36	12	0	0	12	12	12			1890000	2560000	230000	1	1	0	0	2	2	1	10804	Small nuclear ribonucleoprotein E OS=Homo sapiens OX=9606 GN=SNRPE PE=1 SV=1
3995	1945	sp|Q86TX2|ACOT1_HUMAN	41.16	3	0	0	0	3	0				2290000		1	1	0	0	0	1	0	46277	Acyl-coenzyme A thioesterase 1 OS=Homo sapiens OX=9606 GN=ACOT1 PE=1 SV=1
3995	2445	sp|P49753|ACOT2_HUMAN	41.16	2	0	0	0	2	0				2290000		1	1	0	0	0	1	0	53219	Acyl-coenzyme A thioesterase 2 mitochondrial OS=Homo sapiens OX=9606 GN=ACOT2 PE=1 SV=6
1458	2124	sp|Q96KQ4|ASPP1_HUMAN	41.1	2	0	0	1	0	0			1400000			3	1	5	1	1	1	0	119565	Apoptosis-stimulating of p53 protein 1 OS=Homo sapiens OX=9606 GN=PPP1R13B PE=1 SV=3
2461	1010	sp|Q13435|SF3B2_HUMAN	41.09	4	1	1	1	0	2					1620000	3	1	1	1	1	0	1	100228	Splicing factor 3B subunit 2 OS=Homo sapiens OX=9606 GN=SF3B2 PE=1 SV=2
3612	1475	sp|Q9HAU0|PKHA5_HUMAN	41.05	1	0	0	0	0	1					1720000	2	1	0	0	1	0	1	127464	Pleckstrin homology domain-containing family A member 5 OS=Homo sapiens OX=9606 GN=PLEKHA5 PE=1 SV=1
3739	1484	sp|P09936|UCHL1_HUMAN	41.04	8	0	2	6	0	0			1790000			2	1	0	1	1	0	0	24824	Ubiquitin carboxyl-terminal hydrolase isozyme L1 OS=Homo sapiens OX=9606 GN=UCHL1 PE=1 SV=2
3000	1460	sp|O00257|CBX4_HUMAN	40.92	4	2	0	0	0	2					7570000	3	1	2	0	0	0	1	61368	E3 SUMO-protein ligase CBX4 OS=Homo sapiens OX=9606 GN=CBX4 PE=1 SV=3
4367	2459	sp|Q9Y2Q9|RT28_HUMAN	40.9	5	5	0	0	0	0	2050000					1	1	1	0	0	0	0	20843	28S ribosomal protein S28 mitochondrial OS=Homo sapiens OX=9606 GN=MRPS28 PE=1 SV=1
2267	1154	sp|O43242|PSMD3_HUMAN	40.8	5	3	2	0	1	0	510000					4	1	2	2	0	1	0	60978	26S proteasome non-ATPase regulatory subunit 3 OS=Homo sapiens OX=9606 GN=PSMD3 PE=1 SV=2
3513	1117	sp|Q13769|THOC5_HUMAN	40.31	2	0	1	0	1	0				0		2	1	0	1	0	1	0	78508	THO complex subunit 5 homolog OS=Homo sapiens OX=9606 GN=THOC5 PE=1 SV=2
2882	968	sp|Q86UE4|LYRIC_HUMAN	40.26	8	4	1	3	0	0	1970000		939000			3	2	1	1	1	0	0	63837	Protein LYRIC OS=Homo sapiens OX=9606 GN=MTDH PE=1 SV=2
2520	1354	sp|Q9UBC2|EP15R_HUMAN	40.24	1	0	1	1	0	0		430000	1120000			1	1	0	1	1	0	0	94255	Epidermal growth factor receptor substrate 15-like 1 OS=Homo sapiens OX=9606 GN=EPS15L1 PE=1 SV=1
844	1898	sp|Q8WXE9|STON2_HUMAN	40.23	1	1	1	1	1	1	17600000	16400000	26400000	86500000	9550000	1	1	2	2	3	4	2	101165	Stonin-2 OS=Homo sapiens OX=9606 GN=STON2 PE=1 SV=1
1971	1610	sp|Q9H000|MKRN2_HUMAN	40.16	3	1	3	1	1	1		3660000				2	1	1	2	1	1	1	46940	Probable E3 ubiquitin-protein ligase makorin-2 OS=Homo sapiens OX=9606 GN=MKRN2 PE=1 SV=2
4196	2199	sp|A2NJV5|KV229_HUMAN	40.09	6	6	0	0	0	0	4380000					1	1	1	0	0	0	0	13085	Immunoglobulin kappa variable 2-29 OS=Homo sapiens OX=9606 GN=IGKV2-29 PE=3 SV=2
4196	2200	sp|A0A075B6S2|KVD29_HUMAN	40.09	6	6	0	0	0	0	4380000					1	1	1	0	0	0	0	13143	Immunoglobulin kappa variable 2D-29 OS=Homo sapiens OX=9606 GN=IGKV2D-29 PE=3 SV=1
4196	2495	sp|A0A075B6R9|KVD24_HUMAN	40.09	6	6	0	0	0	0	4380000					1	1	1	0	0	0	0	13079	Probable non-functional immunoglobulin kappa variable 2D-24 OS=Homo sapiens OX=9606 GN=IGKV2D-24 PE=5 SV=1
4196	2496	sp|A0A0C4DH68|KV224_HUMAN	40.09	6	6	0	0	0	0	4380000					1	1	1	0	0	0	0	13079	Immunoglobulin kappa variable 2-24 OS=Homo sapiens OX=9606 GN=IGKV2-24 PE=3 SV=1
4196	2497	sp|A0A0A0MRZ7|KVD26_HUMAN	40.09	6	6	0	0	0	0	4380000					1	1	1	0	0	0	0	13297	Immunoglobulin kappa variable 2D-26 OS=Homo sapiens OX=9606 GN=IGKV2D-26 PE=3 SV=1
2278	2116	sp|Q03989|ARI5A_HUMAN	39.74	2	2	1	0	0	1	3630000					2	1	3	1	0	0	1	64074	AT-rich interactive domain-containing protein 5A OS=Homo sapiens OX=9606 GN=ARID5A PE=1 SV=2
1354	2867	sp|Q13115|DUS4_HUMAN	39.65	2	2	2	2	2	2	1520000	35200000	20600000	21600000	20800000	2	1	1	4	1	1	1	42953	Dual specificity protein phosphatase 4 OS=Homo sapiens OX=9606 GN=DUSP4 PE=1 SV=1
2515	1217	sp|Q8N697|S15A4_HUMAN	39.63	3	0	0	1	0	2					0	3	1	0	0	1	0	2	62034	Solute carrier family 15 member 4 OS=Homo sapiens OX=9606 GN=SLC15A4 PE=1 SV=1
2096	2201	sp|Q9UPV0|CE164_HUMAN	39.51	1	0	0	1	0	0			3910000			3	1	0	0	3	1	1	164313	Centrosomal protein of 164 kDa OS=Homo sapiens OX=9606 GN=CEP164 PE=1 SV=3
1430	1243	sp|P51800|CLCKA_HUMAN	39.43	3	0	2	1	1	2		7770000			6950000	3	1	0	3	1	2	2	75285	Chloride channel protein ClC-Ka OS=Homo sapiens OX=9606 GN=CLCNKA PE=1 SV=1
3757	2452	sp|O43791|SPOP_HUMAN	39.32	3	0	0	3	3	0			2520000	2410000		1	1	0	0	1	1	0	42132	Speckle-type POZ protein OS=Homo sapiens OX=9606 GN=SPOP PE=1 SV=1
4364	2453	sp|P50991|TCPD_HUMAN	39.32	3	0	0	0	3	0				1450000		1	1	0	0	0	1	0	57924	T-complex protein 1 subunit delta OS=Homo sapiens OX=9606 GN=CCT4 PE=1 SV=4
4365	2455	sp|P11279|LAMP1_HUMAN	39.29	3	0	0	3	0	0			1790000			1	1	0	0	1	0	0	44882	Lysosome-associated membrane glycoprotein 1 OS=Homo sapiens OX=9606 GN=LAMP1 PE=1 SV=3
3758	2454	sp|P49458|SRP09_HUMAN	39.29	13	0	0	13	13	0			5840000	12100000		1	1	0	0	1	1	0	10112	Signal recognition particle 9 kDa protein OS=Homo sapiens OX=9606 GN=SRP9 PE=1 SV=2
1153	3137	sp|Q5VW36|FOCAD_HUMAN	39.14	1	0	1	1	0	1	1780000	6380000	0	8170000	5800000	3	1	1	3	3	1	2	200071	Focadhesin OS=Homo sapiens OX=9606 GN=FOCAD PE=1 SV=1
3019	2576	sp|Q8IZY2|ABCA7_HUMAN	39.14	1	0	0	0	0	0		54900000	55500000			2	1	0	1	1	0	1	234347	Phospholipid-transporting ATPase ABCA7 OS=Homo sapiens OX=9606 GN=ABCA7 PE=1 SV=3
4194	2022	sp|O00308|WWP2_HUMAN	39.1	2	0	0	0	2	0				0		1	1	0	0	0	1	0	98912	NEDD4-like E3 ubiquitin-protein ligase WWP2 OS=Homo sapiens OX=9606 GN=WWP2 PE=1 SV=2
2229	1995	sp|Q5ST30|SYVM_HUMAN	38.86	2	0	0	1	0	1					627000	3	1	0	0	2	1	2	118490	Valine--tRNA ligase mitochondrial OS=Homo sapiens OX=9606 GN=VARS2 PE=1 SV=2
2836	1384	sp|P22455|FGFR4_HUMAN	38.84	2	2	0	0	0	1	6720000					2	1	2	0	0	0	1	87954	Fibroblast growth factor receptor 4 OS=Homo sapiens OX=9606 GN=FGFR4 PE=1 SV=2
1967	899	sp|Q86UK7|ZN598_HUMAN	38.65	3	0	1	2	0	1			21800000			3	2	0	2	2	0	1	98637	E3 ubiquitin-protein ligase ZNF598 OS=Homo sapiens OX=9606 GN=ZNF598 PE=1 SV=1
2469	1605	sp|Q9NZB8|MOCS1_HUMAN	38.6	3	1	0	1	1	0	0					3	1	1	0	2	1	0	70105	Molybdenum cofactor biosynthesis protein 1 OS=Homo sapiens OX=9606 GN=MOCS1 PE=1 SV=3
3397	1379	sp|O95461|LARG1_HUMAN	38.58	3	1	0	0	3	0				301000		2	1	1	0	0	1	0	88066	LARGE xylosyl- and glucuronyltransferase 1 OS=Homo sapiens OX=9606 GN=LARGE1 PE=1 SV=1
2837	1482	sp|Q2M1P5|KIF7_HUMAN	38.49	1	0	1	1	0	0		2720000	5100000			2	1	1	1	1	0	0	150587	Kinesin-like protein KIF7 OS=Homo sapiens OX=9606 GN=KIF7 PE=1 SV=2
4366	2458	sp|P28072|PSB6_HUMAN	38.44	5	0	0	0	5	0				1020000		1	1	0	0	0	1	0	25358	Proteasome subunit beta type-6 OS=Homo sapiens OX=9606 GN=PSMB6 PE=1 SV=4
1663	1343	sp|Q8TD06|AGR3_HUMAN	38.07	10	3	3	0	10	10				312000	465000	2	1	2	1	0	2	2	19171	Anterior gradient protein 3 OS=Homo sapiens OX=9606 GN=AGR3 PE=1 SV=1
3092	1942	sp|A0A0B4J2H0|HV69D_HUMAN	38.07	11	7	0	0	0	4	11900000					3	2	2	0	0	0	1	12660	Immunoglobulin heavy variable 1-69D OS=Homo sapiens OX=9606 GN=IGHV1-69D PE=1 SV=1
3399	1470	sp|Q9BY12|SCAPE_HUMAN	38.05	2	0	1	0	0	0		544000				2	1	1	1	0	0	0	158287	S phase cyclin A-associated protein in the endoplasmic reticulum OS=Homo sapiens OX=9606 GN=SCAPER PE=1 SV=2
4322	2342	sp|P49406|RM19_HUMAN	37.87	3	3	0	0	0	0	1410000					1	1	1	0	0	0	0	33535	39S ribosomal protein L19 mitochondrial OS=Homo sapiens OX=9606 GN=MRPL19 PE=1 SV=2
623	4703	sp|Q8IYD8|FANCM_HUMAN	37.82	1	0	1	0	0	1		6190000			7200000	3	1	2	4	3	3	4	232190	Fanconi anemia group M protein OS=Homo sapiens OX=9606 GN=FANCM PE=1 SV=2
1795	1031	sp|P36957|ODO2_HUMAN	37.67	3	1	2	2	2	0		864000	766000	1020000		2	1	1	1	1	1	0	48755	Dihydrolipoyllysine-residue succinyltransferase component of 2-oxoglutarate dehydrogenase complex mitochondrial OS=Homo sapiens OX=9606 GN=DLST PE=1 SV=4
3760	2469	sp|P48730|KC1D_HUMAN	37.61	3	0	0	3	0	3			2850000		1110000	1	1	0	0	1	0	1	47330	Casein kinase I isoform delta OS=Homo sapiens OX=9606 GN=CSNK1D PE=1 SV=2
4319	2214	sp|Q14247|SRC8_HUMAN	37.61	2	2	0	0	0	0	1940000					1	1	1	0	0	0	0	61586	Src substrate cortactin OS=Homo sapiens OX=9606 GN=CTTN PE=1 SV=2
3018	2562	sp|P23378|GCSP_HUMAN	37.59	1	0	1	0	0	0		4850000				2	1	1	1	0	0	0	112730	Glycine dehydrogenase (decarboxylating) mitochondrial OS=Homo sapiens OX=9606 GN=GLDC PE=1 SV=2
3191	3073	sp|Q9NWZ5|UCKL1_HUMAN	37.51	2	1	0	0	1	0	1310000					2	1	2	0	0	1	0	61141	Uridine-cytidine kinase-like 1 OS=Homo sapiens OX=9606 GN=UCKL1 PE=1 SV=2
3609	1392	sp|Q8NAT2|TDRD5_HUMAN	37.24	1	0	1	0	0	0		2070000				2	1	0	2	0	0	0	109737	Tudor domain-containing protein 5 OS=Homo sapiens OX=9606 GN=TDRD5 PE=1 SV=3
3889	1518	sp|Q92614|MY18A_HUMAN	37.18	1	0	0	1	0	0			885000			1	1	0	0	1	0	0	233113	Unconventional myosin-XVIIIa OS=Homo sapiens OX=9606 GN=MYO18A PE=1 SV=3
1657	1145	sp|Q13202|DUS8_HUMAN	37.15	2	0	1	1	2	1				28400000		2	1	0	1	1	3	1	65827	Dual specificity protein phosphatase 8 OS=Homo sapiens OX=9606 GN=DUSP8 PE=1 SV=2
1823	1748	sp|O15550|KDM6A_HUMAN	37.12	1	0	1	0	0	1		211000				3	1	0	2	1	1	2	154176	Lysine-specific demethylase 6A OS=Homo sapiens OX=9606 GN=KDM6A PE=1 SV=2
2916	1058	sp|P07195|LDHB_HUMAN	36.97	7	2	0	5	0	0			1230000			2	1	1	0	1	0	0	36639	L-lactate dehydrogenase B chain OS=Homo sapiens OX=9606 GN=LDHB PE=1 SV=2
2163	1082	sp|O00541|PESC_HUMAN	36.95	2	0	1	1	2	1				717000		2	1	0	1	1	2	1	68003	Pescadillo homolog OS=Homo sapiens OX=9606 GN=PES1 PE=1 SV=1
2534	1952	sp|P47755|CAZA2_HUMAN	36.93	3	0	3	3	3	3		3890000	5510000	7440000	4450000	1	1	0	1	1	1	1	32949	F-actin-capping protein subunit alpha-2 OS=Homo sapiens OX=9606 GN=CAPZA2 PE=1 SV=3
2534	1953	sp|P52907|CAZA1_HUMAN	36.93	3	0	3	3	3	3		3890000	5510000	7440000	4450000	1	1	0	1	1	1	1	32923	F-actin-capping protein subunit alpha-1 OS=Homo sapiens OX=9606 GN=CAPZA1 PE=1 SV=3
1665	1726	sp|O60308|CE104_HUMAN	36.78	2	2	1	1	1	1	6070000					2	1	3	1	1	1	1	104448	Centrosomal protein of 104 kDa OS=Homo sapiens OX=9606 GN=CEP104 PE=1 SV=1
1858	2333	sp|Q7Z3S7|CA2D4_HUMAN	36.65	1	0	0	0	0	1					1340	2	1	0	1	1	2	2	127938	Voltage-dependent calcium channel subunit alpha-2/delta-4 OS=Homo sapiens OX=9606 GN=CACNA2D4 PE=1 SV=2
3097	2107	sp|O00267|SPT5H_HUMAN	36.6	2	1	0	1	0	0	914000					3	1	1	0	2	0	0	121000	Transcription elongation factor SPT5 OS=Homo sapiens OX=9606 GN=SUPT5H PE=1 SV=1
3761	2472	sp|O00231|PSD11_HUMAN	36.59	3	0	0	3	3	0			727000	798000		1	1	0	0	1	1	0	47464	26S proteasome non-ATPase regulatory subunit 11 OS=Homo sapiens OX=9606 GN=PSMD11 PE=1 SV=3
3209	4080	sp|Q8NDI1|EHBP1_HUMAN	36.49	1	0	0	0	0	1					2810000	3	1	1	0	0	0	2	140017	EH domain-binding protein 1 OS=Homo sapiens OX=9606 GN=EHBP1 PE=1 SV=3
1495	2131	sp|Q9P2K8|E2AK4_HUMAN	36.48	2	2	0	0	0	0	10100000					2	1	3	1	1	0	1	186909	eIF-2-alpha kinase GCN2 OS=Homo sapiens OX=9606 GN=EIF2AK4 PE=1 SV=3
3258	1001	sp|Q9BPW8|NIPS1_HUMAN	36.32	5	0	5	0	0	0		2270000				2	1	0	2	0	0	0	33310	Protein NipSnap homolog 1 OS=Homo sapiens OX=9606 GN=NIPSNAP1 PE=1 SV=1
3189	2941	sp|Q9ULW0|TPX2_HUMAN	36.16	2	1	0	0	0	1					413000	2	1	2	0	0	0	1	85653	Targeting protein for Xklp2 OS=Homo sapiens OX=9606 GN=TPX2 PE=1 SV=2
1248	1573	sp|Q68DE3|USF3_HUMAN	35.99	1	1	0	0	0	0	31200000	37500000	36500000	19000000	40700000	2	1	3	1	1	2	1	241650	Basic helix-loop-helix domain-containing protein USF3 OS=Homo sapiens OX=9606 GN=USF3 PE=1 SV=4
3616	1630	sp|Q9BYG3|MK67I_HUMAN	35.66	8	0	0	0	0	8					826000	2	1	0	0	0	0	2	34222	MKI67 FHA domain-interacting nucleolar phosphoprotein OS=Homo sapiens OX=9606 GN=NIFK PE=1 SV=1
1267	1146	sp|O95208|EPN2_HUMAN	35.65	3	3	3	1	2	3	1490000	5070000		8290000	5320000	2	1	3	2	1	1	2	68482	Epsin-2 OS=Homo sapiens OX=9606 GN=EPN2 PE=1 SV=3
2762	2748	sp|Q9Y4I1|MYO5A_HUMAN	35.56	1	0	0	0	0	0			193000000			3	1	1	0	1	0	1	215403	Unconventional myosin-Va OS=Homo sapiens OX=9606 GN=MYO5A PE=1 SV=2
4368	2482	sp|P35613|BASI_HUMAN	35.42	4	0	0	4	0	0			0			1	1	0	0	1	0	0	42200	Basigin OS=Homo sapiens OX=9606 GN=BSG PE=1 SV=2
2026	3141	sp|Q14669|TRIPC_HUMAN	35.33	1	0	0	1	0	0			8890000			2	1	0	1	2	2	0	220432	E3 ubiquitin-protein ligase TRIP12 OS=Homo sapiens OX=9606 GN=TRIP12 PE=1 SV=1
3085	1577	sp|P07359|GP1BA_HUMAN	35.28	3	0	1	0	0	2					0	3	1	0	1	0	0	2	71540	Platelet glycoprotein Ib alpha chain OS=Homo sapiens OX=9606 GN=GP1BA PE=1 SV=2
2833	935	sp|Q86SG6|NEK8_HUMAN	35.08	3	0	1	2	0	0			6020000			3	1	0	1	2	0	0	74806	Serine/threonine-protein kinase Nek8 OS=Homo sapiens OX=9606 GN=NEK8 PE=1 SV=1
3448	1859	sp|Q9UEY8|ADDG_HUMAN	35.07	2	0	0	0	2	0				1870000		1	1	0	0	0	1	0	79155	Gamma-adducin OS=Homo sapiens OX=9606 GN=ADD3 PE=1 SV=1
2246	3566	sp|Q9NRM1|ENAM_HUMAN	34.69	1	1	0	0	0	1	1240000					3	1	1	1	0	1	2	128785	Enamelin OS=Homo sapiens OX=9606 GN=ENAM PE=1 SV=3
2860	4359	sp|Q7Z745|MRO2B_HUMAN	34.59	1	0	0	0	1	0				8050000		3	1	0	0	1	2	0	180780	Maestro heat-like repeat-containing protein family member 2B OS=Homo sapiens OX=9606 GN=MROH2B PE=2 SV=3
2705	3453	sp|Q7Z5J8|ANKAR_HUMAN	34.59	1	1	0	0	0	0	21700000					2	1	4	0	0	0	0	162025	Ankyrin and armadillo repeat-containing protein OS=Homo sapiens OX=9606 GN=ANKAR PE=2 SV=3
2118	1731	sp|Q6ZW49|PAXI1_HUMAN	34.29	1	0	0	0	1	1				8710000	7240000	2	1	0	0	0	3	1	121341	PAX-interacting protein 1 OS=Homo sapiens OX=9606 GN=PAXIP1 PE=1 SV=2
4090	2163	sp|Q96GA3|LTV1_HUMAN	34.16	2	0	0	0	0	2					1400000	1	1	0	0	0	0	1	54855	Protein LTV1 homolog OS=Homo sapiens OX=9606 GN=LTV1 PE=1 SV=1
4191	1555	sp|Q9HD42|CHM1A_HUMAN	34.08	5	0	0	0	0	5					721000	1	1	0	0	0	0	1	21703	Charged multivesicular body protein 1a OS=Homo sapiens OX=9606 GN=CHMP1A PE=1 SV=1
3762	2500	sp|P78330|SERB_HUMAN	33.92	6	0	6	6	0	0		2170000	5880000			1	1	0	1	1	0	0	25008	Phosphoserine phosphatase OS=Homo sapiens OX=9606 GN=PSPH PE=1 SV=2
4320	2247	sp|P28288|ABCD3_HUMAN	33.9	2	0	0	2	0	0			794000			1	1	0	0	1	0	0	75476	ATP-binding cassette sub-family D member 3 OS=Homo sapiens OX=9606 GN=ABCD3 PE=1 SV=1
3527	2249	sp|O15347|HMGB3_HUMAN	33.87	6	0	0	6	0	6			3650000		1810000	1	1	0	0	1	0	1	22980	High mobility group protein B3 OS=Homo sapiens OX=9606 GN=HMGB3 PE=1 SV=4
2378	2165	sp|Q12933|TRAF2_HUMAN	33.81	2	2	1	1	0	0	0					2	1	2	1	1	0	0	55859	TNF receptor-associated factor 2 OS=Homo sapiens OX=9606 GN=TRAF2 PE=1 SV=2
3001	1517	sp|P29460|IL12B_HUMAN	33.55	4	2	0	2	0	0	7680000					2	1	1	0	2	0	0	37169	Interleukin-12 subunit beta OS=Homo sapiens OX=9606 GN=IL12B PE=1 SV=1
3781	3419	sp|Q15714|T22D1_HUMAN	33.45	1	0	0	1	0	0			0			2	1	1	0	1	0	0	109676	TSC22 domain family protein 1 OS=Homo sapiens OX=9606 GN=TSC22D1 PE=1 SV=3
2796	1812	sp|O60841|IF2P_HUMAN	33.38	1	0	0	0	1	0				4940000	3220000	2	1	0	0	0	2	1	138827	Eukaryotic translation initiation factor 5B OS=Homo sapiens OX=9606 GN=EIF5B PE=1 SV=4
3398	1437	sp|O43815|STRN_HUMAN	33.07	2	2	0	0	0	0	1180000					2	1	2	0	0	0	0	86132	Striatin OS=Homo sapiens OX=9606 GN=STRN PE=1 SV=4
3956	1714	sp|O43818|U3IP2_HUMAN	32.92	2	0	0	0	0	2					9980000	1	1	0	0	0	0	1	51841	U3 small nucleolar RNA-interacting protein 2 OS=Homo sapiens OX=9606 GN=RRP9 PE=1 SV=1
4314	1909	sp|P25205|MCM3_HUMAN	32.62	1	0	0	1	0	0			358000			1	1	0	0	1	0	0	90981	DNA replication licensing factor MCM3 OS=Homo sapiens OX=9606 GN=MCM3 PE=1 SV=3
2422	1675	sp|Q8NHH1|TTL11_HUMAN	32.55	2	0	2	1	1	0		1430000				2	1	0	2	1	1	0	87612	Tubulin polyglutamylase TTLL11 OS=Homo sapiens OX=9606 GN=TTLL11 PE=1 SV=2
4083	1357	sp|P25789|PSA4_HUMAN	32.5	4	0	0	4	0	0			559000			1	1	0	0	1	0	0	29484	Proteasome subunit alpha type-4 OS=Homo sapiens OX=9606 GN=PSMA4 PE=1 SV=1
3744	1745	sp|P81605|DCD_HUMAN	32.49	17	0	0	13	0	5			5290000			2	1	0	0	1	0	1	11284	Dermcidin OS=Homo sapiens OX=9606 GN=DCD PE=1 SV=2
3633	2508	sp|P14314|GLU2B_HUMAN	32.39	2	0	0	2	2	0			1100000	739000		1	1	0	0	1	1	0	59426	Glucosidase 2 subunit beta OS=Homo sapiens OX=9606 GN=PRKCSH PE=1 SV=2
2687	2340	sp|O60662|KLH41_HUMAN	32.33	2	1	1	1	0	1	4040000					2	1	1	1	1	0	1	68037	Kelch-like protein 41 OS=Homo sapiens OX=9606 GN=KLHL41 PE=1 SV=2
2794	1089	sp|O43148|MCES_HUMAN	32.2	5	0	1	4	4	0			621000	221000		2	1	0	1	1	1	0	54844	mRNA cap guanine-N7 methyltransferase OS=Homo sapiens OX=9606 GN=RNMT PE=1 SV=1
3183	2543	sp|P01624|KV315_HUMAN	32.15	8	8	0	0	0	0	48600000					1	1	2	0	0	0	0	12496	Immunoglobulin kappa variable 3-15 OS=Homo sapiens OX=9606 GN=IGKV3-15 PE=1 SV=2
3183	2544	sp|A0A075B6H7|KV37_HUMAN	32.15	8	8	0	0	0	0	48600000					1	1	2	0	0	0	0	12783	Probable non-functional immunoglobulin kappa variable 3-7 OS=Homo sapiens OX=9606 GN=IGKV3-7 PE=5 SV=1
3183	2545	sp|A0A0C4DH55|KVD07_HUMAN	32.15	8	8	0	0	0	0	48600000					1	1	2	0	0	0	0	13148	Immunoglobulin kappa variable 3D-7 OS=Homo sapiens OX=9606 GN=IGKV3D-7 PE=3 SV=5
3340	2761	sp|Q5H8C1|FREM1_HUMAN	32.02	1	0	0	0	0	0			56100000			2	1	1	0	1	0	0	244152	FRAS1-related extracellular matrix protein 1 OS=Homo sapiens OX=9606 GN=FREM1 PE=1 SV=3
3920	1532	sp|Q8IVI9|NOSTN_HUMAN	31.93	5	0	0	0	0	5					1070000	1	1	0	0	0	0	1	57660	Nostrin OS=Homo sapiens OX=9606 GN=NOSTRIN PE=1 SV=2
3604	1199	sp|Q9Y2Q3|GSTK1_HUMAN	31.75	8	2	6	0	0	0		1410000				2	1	1	1	0	0	0	25497	Glutathione S-transferase kappa 1 OS=Homo sapiens OX=9606 GN=GSTK1 PE=1 SV=3
3450	1919	sp|Q6L9W6|B4GN3_HUMAN	31.61	1	0	0	1	0	1			10500000			2	1	0	0	1	0	1	114975	Beta-1 4-N-acetylgalactosaminyltransferase 3 OS=Homo sapiens OX=9606 GN=B4GALNT3 PE=1 SV=2
3309	1166	sp|Q8IWX8|CHERP_HUMAN	31.55	2	0	2	0	0	0		4210000				2	2	0	2	0	0	0	103702	Calcium homeostasis endoplasmic reticulum protein OS=Homo sapiens OX=9606 GN=CHERP PE=1 SV=3
2901	5715	sp|Q14315|FLNC_HUMAN	31.39	0	0	0	0	0	0	9970000					2	1	2	0	0	0	1	291020	Filamin-C OS=Homo sapiens OX=9606 GN=FLNC PE=1 SV=3
3521	1639	sp|Q9HAY6|BCDO1_HUMAN	31.24	1	0	0	1	1	0			599000	1010000		1	1	0	0	1	1	0	62637	Beta beta-carotene 15 15'-dioxygenase OS=Homo sapiens OX=9606 GN=BCO1 PE=1 SV=1
2490	4580	sp|Q12830|BPTF_HUMAN	31.23	1	0	0	0	0	1					7020000	2	1	0	1	1	0	2	338262	Nucleosome-remodeling factor subunit BPTF OS=Homo sapiens OX=9606 GN=BPTF PE=1 SV=3
3338	2507	sp|Q9P275|UBP36_HUMAN	31.16	1	0	0	0	0	1					2010000	2	1	1	0	0	0	1	122908	Ubiquitin carboxyl-terminal hydrolase 36 OS=Homo sapiens OX=9606 GN=USP36 PE=1 SV=4
3684	4450	sp|O43747|AP1G1_HUMAN	31.09	1	0	1	1	0	0			18300000			2	1	0	1	1	0	0	91351	AP-1 complex subunit gamma-1 OS=Homo sapiens OX=9606 GN=AP1G1 PE=1 SV=5
4369	2517	sp|P56134|ATPK_HUMAN	30.97	14	0	0	14	0	0			990000			1	1	0	0	1	0	0	10918	ATP synthase subunit f mitochondrial OS=Homo sapiens OX=9606 GN=ATP5MF PE=1 SV=3
2884	1296	sp|Q9UHL0|DDX25_HUMAN	30.84	3	0	0	1	2	0				2370000		2	1	0	0	1	1	0	54692	ATP-dependent RNA helicase DDX25 OS=Homo sapiens OX=9606 GN=DDX25 PE=1 SV=2
4323	2541	sp|Q9H0H5|RGAP1_HUMAN	30.79	3	3	0	0	0	0	1230000					1	1	1	0	0	0	0	71027	Rac GTPase-activating protein 1 OS=Homo sapiens OX=9606 GN=RACGAP1 PE=1 SV=1
3461	2839	sp|Q7Z7M0|MEGF8_HUMAN	30.68	0	0	0	0	0	0	2300000					1	1	1	0	0	0	0	303100	Multiple epidermal growth factor-like domains protein 8 OS=Homo sapiens OX=9606 GN=MEGF8 PE=1 SV=2
3259	2194	sp|Q5TH69|BIG3_HUMAN	30.49	1	0	0	0	1	0				2760000		2	1	1	0	0	1	0	240649	Brefeldin A-inhibited guanine nucleotide-exchange protein 3 OS=Homo sapiens OX=9606 GN=ARFGEF3 PE=1 SV=3
3620	1818	sp|Q15139|KPCD1_HUMAN	30.43	2	0	1	2	0	0			1090000			2	1	0	1	1	0	0	101704	Serine/threonine-protein kinase D1 OS=Homo sapiens OX=9606 GN=PRKD1 PE=1 SV=2
3396	1297	sp|P45880|VDAC2_HUMAN	30.32	6	0	0	4	0	2			2270000			2	1	0	0	1	0	1	31567	Voltage-dependent anion-selective channel protein 2 OS=Homo sapiens OX=9606 GN=VDAC2 PE=1 SV=2
2716	4420	sp|Q9H2B4|S26A1_HUMAN	30.01	2	1	1	1	0	1	1440000					2	1	1	1	1	0	1	75016	Sulfate anion transporter 1 OS=Homo sapiens OX=9606 GN=SLC26A1 PE=1 SV=2
3401	1824	sp|Q8TCY9|URGCP_HUMAN	29.95	1	0	1	0	0	1		0			3840000	2	2	0	1	0	0	1	104987	Up-regulator of cell proliferation OS=Homo sapiens OX=9606 GN=URGCP PE=1 SV=2
2034	1192	sp|P51532|SMCA4_HUMAN	29.85	0	0	0	0	0	0	2570000	9460000	9930000		6160000	1	1	1	1	1	0	2	184644	Transcription activator BRG1 OS=Homo sapiens OX=9606 GN=SMARCA4 PE=1 SV=2
2034	1759	sp|P51531|SMCA2_HUMAN	29.85	0	0	0	0	0	0	2570000	9460000	9930000		6160000	1	1	1	1	1	0	2	181278	Probable global transcription activator SNF2L2 OS=Homo sapiens OX=9606 GN=SMARCA2 PE=1 SV=2
2568	4651	sp|Q9P2N4|ATS9_HUMAN	29.82	1	0	0	0	0	1					156000	2	1	0	1	1	0	2	216490	A disintegrin and metalloproteinase with thrombospondin motifs 9 OS=Homo sapiens OX=9606 GN=ADAMTS9 PE=1 SV=4
2025	2833	sp|Q9HD67|MYO10_HUMAN	29.78	1	1	0	0	0	0	2900000	6430000			9320000	2	1	2	1	0	0	1	237345	Unconventional myosin-X OS=Homo sapiens OX=9606 GN=MYO10 PE=1 SV=3
3518	1550	sp|P47895|AL1A3_HUMAN	29.24	3	0	1	0	2	0				1910000		2	1	0	1	0	1	0	56109	Aldehyde dehydrogenase family 1 member A3 OS=Homo sapiens OX=9606 GN=ALDH1A3 PE=1 SV=2
3615	1563	sp|P00558|PGK1_HUMAN	29.13	8	0	0	8	0	0			5260000			2	2	0	0	2	0	0	44615	Phosphoglycerate kinase 1 OS=Homo sapiens OX=9606 GN=PGK1 PE=1 SV=3
3105	2471	sp|P05455|LA_HUMAN	28.86	2	0	2	2	2	0		1640000	1610000	1610000		1	1	0	1	1	1	0	46837	Lupus La protein OS=Homo sapiens OX=9606 GN=SSB PE=1 SV=2
2473	2182	sp|Q96R84|OR1F2_HUMAN	28.84	4	0	2	0	2	4		12800000		12600000	8650000	2	1	0	1	0	1	2	34944	Putative olfactory receptor 1F2 OS=Homo sapiens OX=9606 GN=OR1F2P PE=5 SV=2
2230	2010	sp|Q96CB9|NSUN4_HUMAN	28.83	3	0	2	3	0	2		16300000	18100000		22600000	2	1	0	1	2	0	1	43089	5-methylcytosine rRNA methyltransferase NSUN4 OS=Homo sapiens OX=9606 GN=NSUN4 PE=1 SV=2
4370	2560	sp|Q7KZF4|SND1_HUMAN	28.82	1	0	1	0	0	0		5360000				1	1	0	1	0	0	0	101997	Staphylococcal nuclease domain-containing protein 1 OS=Homo sapiens OX=9606 GN=SND1 PE=1 SV=1
3279	1611	sp|Q13523|PRP4B_HUMAN	28.78	2	0	0	1	0	0			12800			2	1	0	0	1	0	1	116987	Serine/threonine-protein kinase PRP4 homolog OS=Homo sapiens OX=9606 GN=PRPF4B PE=1 SV=3
4086	1644	sp|Q15287|RNPS1_HUMAN	28.76	3	0	0	0	0	3					2120000	1	1	0	0	0	0	1	34208	RNA-binding protein with serine-rich domain 1 OS=Homo sapiens OX=9606 GN=RNPS1 PE=1 SV=1
3400	1615	sp|Q14684|RRP1B_HUMAN	28.42	2	0	0	0	2	0				4360000		2	1	0	0	0	2	0	84428	Ribosomal RNA processing protein 1 homolog B OS=Homo sapiens OX=9606 GN=RRP1B PE=1 SV=3
3637	2790	sp|Q8TF05|PP4R1_HUMAN	28.38	1	0	0	0	0	1					4570000	2	1	0	0	0	0	2	107004	Serine/threonine-protein phosphatase 4 regulatory subunit 1 OS=Homo sapiens OX=9606 GN=PPP4R1 PE=1 SV=1
2697	2754	sp|Q9NRX1|PNO1_HUMAN	28.25	8	0	2	2	6	2				1090000		2	1	0	1	1	1	1	27924	RNA-binding protein PNO1 OS=Homo sapiens OX=9606 GN=PNO1 PE=1 SV=1
2539	2493	sp|Q86YW0|PLCZ1_HUMAN	28.18	2	0	1	2	0	1			3350000			2	1	0	1	2	0	1	70411	1-phosphatidylinositol 4 5-bisphosphate phosphodiesterase zeta-1 OS=Homo sapiens OX=9606 GN=PLCZ1 PE=1 SV=1
3550	3569	sp|P14735|IDE_HUMAN	27.98	1	1	0	0	0	0	41300000					2	1	1	0	0	0	1	117968	Insulin-degrading enzyme OS=Homo sapiens OX=9606 GN=IDE PE=1 SV=4
2935	2293	sp|Q8TDZ2|MICA1_HUMAN	27.98	1	1	0	1	0	1			4630000		2600000	2	1	1	0	1	0	1	117875	[F-actin]-monooxygenase MICAL1 OS=Homo sapiens OX=9606 GN=MICAL1 PE=1 SV=2
3194	3237	sp|Q8IZF3|AGRF4_HUMAN	27.83	3	0	0	0	1	3					7200000	2	1	0	0	0	1	2	77719	Adhesion G protein-coupled receptor F4 OS=Homo sapiens OX=9606 GN=ADGRF4 PE=1 SV=3
3629	2181	sp|P45844|ABCG1_HUMAN	27.2	2	0	0	1	0	1					360000	2	1	0	0	1	0	1	75592	ATP-binding cassette sub-family G member 1 OS=Homo sapiens OX=9606 GN=ABCG1 PE=1 SV=3
4374	2763	sp|P82673|RT35_HUMAN	27.05	3	3	0	0	0	0	605000					1	1	1	0	0	0	0	36844	28S ribosomal protein S35 mitochondrial OS=Homo sapiens OX=9606 GN=MRPS35 PE=1 SV=1
4373	2684	sp|Q96GC5|RM48_HUMAN	26.9	6	0	0	0	0	6					1270000	1	1	0	0	0	0	1	23935	39S ribosomal protein L48 mitochondrial OS=Homo sapiens OX=9606 GN=MRPL48 PE=1 SV=2
2750	2185	sp|Q13948|CASP_HUMAN	26.87	2	0	0	2	0	1			26600000			2	1	0	0	2	0	1	77455	Protein CASP OS=Homo sapiens OX=9606 GN=CUX1 PE=1 SV=2
2750	2387	sp|P39880|CUX1_HUMAN	26.87	1	0	0	1	0	0			26600000			2	1	0	0	2	0	1	164187	Homeobox protein cut-like 1 OS=Homo sapiens OX=9606 GN=CUX1 PE=1 SV=3
3472	3497	sp|Q9HCJ5|ZSWM6_HUMAN	26.62	1	0	0	0	1	0				684000		2	1	0	0	0	2	0	133470	Zinc finger SWIM domain-containing protein 6 OS=Homo sapiens OX=9606 GN=ZSWIM6 PE=1 SV=2
3614	1523	sp|P08195|4F2_HUMAN	26.41	3	0	1	2	0	0			1000000			2	1	0	1	1	0	0	67994	4F2 cell-surface antigen heavy chain OS=Homo sapiens OX=9606 GN=SLC3A2 PE=1 SV=3
3769	2849	sp|A0A0C4DH25|KVD20_HUMAN	26.36	8	8	0	0	0	0	10600000					1	1	2	0	0	0	0	12515	Immunoglobulin kappa variable 3D-20 OS=Homo sapiens OX=9606 GN=IGKV3D-20 PE=3 SV=1
4372	2669	sp|P51149|RAB7A_HUMAN	26.32	6	0	0	0	6	0				4110000		1	1	0	0	0	1	0	23490	Ras-related protein Rab-7a OS=Homo sapiens OX=9606 GN=RAB7A PE=1 SV=1
4371	2663	sp|Q9HBH1|DEFM_HUMAN	26.04	3	0	3	0	0	0		2180000				1	1	0	1	0	0	0	27013	Peptide deformylase mitochondrial OS=Homo sapiens OX=9606 GN=PDF PE=1 SV=1
3676	4142	sp|Q8NHM5|KDM2B_HUMAN	25.62	1	0	0	1	0	0			6120000			2	1	1	0	1	0	0	152614	Lysine-specific demethylase 2B OS=Homo sapiens OX=9606 GN=KDM2B PE=1 SV=1
3953	1213	sp|Q96QZ7|MAGI1_HUMAN	25.2	1	0	1	0	0	0		4290000				1	1	0	1	0	0	0	164580	Membrane-associated guanylate kinase WW and PDZ domain-containing protein 1 OS=Homo sapiens OX=9606 GN=MAGI1 PE=1 SV=3
2819	3427	sp|Q8N7Z5|ANR31_HUMAN	24.76	1	0	0	0	1	0			3820000	4650000		2	1	0	0	1	2	0	210814	Ankyrin repeat domain-containing protein 31 OS=Homo sapiens OX=9606 GN=ANKRD31 PE=2 SV=2
3540	3159	sp|P43246|MSH2_HUMAN	24.76	1	0	0	1	0	0			0			1	1	0	0	1	0	0	104743	DNA mismatch repair protein Msh2 OS=Homo sapiens OX=9606 GN=MSH2 PE=1 SV=1
3517	1439	sp|Q9UHI6|DDX20_HUMAN	24.68	2	0	2	0	0	0		1330000				1	1	0	1	0	0	0	92241	Probable ATP-dependent RNA helicase DDX20 OS=Homo sapiens OX=9606 GN=DDX20 PE=1 SV=2
3243	1978	sp|Q8WXA3|RUFY2_HUMAN	24.45	2	1	0	0	0	1	1440000					2	1	1	0	0	0	1	70010	RUN and FYVE domain-containing protein 2 OS=Homo sapiens OX=9606 GN=RUFY2 PE=1 SV=3
4088	1894	sp|O60443|GSDME_HUMAN	24.27	6	6	0	0	0	0	174000					1	1	1	0	0	0	0	54555	Gasdermin-E OS=Homo sapiens OX=9606 GN=GSDME PE=1 SV=2
4380	3244	sp|Q05C16|LRC63_HUMAN	24.22	1	1	0	0	0	0	4640000					1	1	1	0	0	0	0	66309	Leucine-rich repeat-containing protein 63 OS=Homo sapiens OX=9606 GN=LRRC63 PE=2 SV=2
4093	2607	sp|Q9NP71|MLXPL_HUMAN	24.12	1	0	1	0	0	0		4770000				1	1	0	1	0	0	0	93073	Carbohydrate-responsive element-binding protein OS=Homo sapiens OX=9606 GN=MLXIPL PE=1 SV=1
3999	2086	sp|Q86U06|RBM23_HUMAN	24.03	6	6	0	0	0	0	4950000					1	1	1	0	0	0	0	48731	Probable RNA-binding protein 23 OS=Homo sapiens OX=9606 GN=RBM23 PE=1 SV=1
4379	3214	sp|A0A1B0GVZ6|MB3LB_HUMAN	23.74	4	4	0	0	0	0	3730000					1	1	1	0	0	0	0	22665	Methyl-CpG-binding domain protein 3-like 2B OS=Homo sapiens OX=9606 GN=MBD3L2B PE=3 SV=1
4379	3215	sp|A6NJ08|MB3L5_HUMAN	23.74	4	4	0	0	0	0	3730000					1	1	1	0	0	0	0	22976	Putative methyl-CpG-binding domain protein 3-like 5 OS=Homo sapiens OX=9606 GN=MBD3L5 PE=5 SV=1
4379	3216	sp|A6NE82|MB3L3_HUMAN	23.74	4	4	0	0	0	0	3730000					1	1	1	0	0	0	0	23095	Putative methyl-CpG-binding domain protein 3-like 3 OS=Homo sapiens OX=9606 GN=MBD3L3 PE=5 SV=1
4379	3217	sp|A6NDZ8|MB3L4_HUMAN	23.74	4	4	0	0	0	0	3730000					1	1	1	0	0	0	0	23121	Putative methyl-CpG-binding domain protein 3-like 4 OS=Homo sapiens OX=9606 GN=MBD3L4 PE=5 SV=1
4379	3218	sp|Q8NHZ7|MB3L2_HUMAN	23.74	4	4	0	0	0	0	3730000					1	1	1	0	0	0	0	22994	Methyl-CpG-binding domain protein 3-like 2 OS=Homo sapiens OX=9606 GN=MBD3L2 PE=1 SV=3
2236	2745	sp|P25067|CO8A2_HUMAN	23.38	1	0	1	1	1	1		11600000	20300000	9000000	7980000	1	1	0	1	2	1	1	67244	Collagen alpha-2(VIII) chain OS=Homo sapiens OX=9606 GN=COL8A2 PE=1 SV=2
4376	2992	sp|P05023|AT1A1_HUMAN	23.38	1	0	0	1	0	0			843000			1	1	0	0	1	0	0	112896	Sodium/potassium-transporting ATPase subunit alpha-1 OS=Homo sapiens OX=9606 GN=ATP1A1 PE=1 SV=1
4377	2995	sp|O14828|SCAM3_HUMAN	23.34	5	0	0	5	0	0			1130000			1	1	0	0	1	0	0	38287	Secretory carrier-associated membrane protein 3 OS=Homo sapiens OX=9606 GN=SCAMP3 PE=1 SV=3
2382	2649	sp|Q92896|GSLG1_HUMAN	23.1	1	1	0	0	0	0	604000000					1	1	3	0	0	0	0	134552	Golgi apparatus protein 1 OS=Homo sapiens OX=9606 GN=GLG1 PE=1 SV=2
4382	3874	sp|Q14202|ZMYM3_HUMAN	22.11	1	1	0	0	0	0	807000					1	1	1	0	0	0	0	152379	Zinc finger MYM-type protein 3 OS=Homo sapiens OX=9606 GN=ZMYM3 PE=1 SV=2
4326	3097	sp|Q9HD33|RM47_HUMAN	22.08	5	0	0	5	0	0			1410000			1	1	0	0	1	0	0	29450	39S ribosomal protein L47 mitochondrial OS=Homo sapiens OX=9606 GN=MRPL47 PE=1 SV=2
4103	3062	sp|P47736|RPGP1_HUMAN	21.92	2	0	0	0	2	0				12900000		1	1	0	0	0	1	0	73361	Rap1 GTPase-activating protein 1 OS=Homo sapiens OX=9606 GN=RAP1GAP PE=1 SV=2
4328	3293	sp|Q16849|PTPRN_HUMAN	21.87	1	1	0	0	0	0	2520000					1	1	1	0	0	0	0	105847	Receptor-type tyrosine-protein phosphatase-like N OS=Homo sapiens OX=9606 GN=PTPRN PE=1 SV=1
3954	1450	sp|Q15555|MARE2_HUMAN	21.8	6	6	0	0	0	0	16800000					1	1	1	0	0	0	0	37031	Microtubule-associated protein RP/EB family member 2 OS=Homo sapiens OX=9606 GN=MAPRE2 PE=1 SV=1
3666	3719	sp|Q8N5J4|SPIC_HUMAN	21.79	3	3	0	0	0	0	6680000					1	1	2	0	0	0	0	29180	Transcription factor Spi-C OS=Homo sapiens OX=9606 GN=SPIC PE=1 SV=1
4325	3071	sp|P43694|GATA4_HUMAN	21.51	4	4	0	0	0	0	0					1	1	1	0	0	0	0	44565	Transcription factor GATA-4 OS=Homo sapiens OX=9606 GN=GATA4 PE=1 SV=2
4097	2904	sp|Q6ZMP0|THSD4_HUMAN	21.44	1	0	0	1	0	0			10300000			1	1	0	0	1	0	0	112450	Thrombospondin type-1 domain-containing protein 4 OS=Homo sapiens OX=9606 GN=THSD4 PE=2 SV=2
3997	2005	sp|Q8NDV3|SMC1B_HUMAN	21.29	1	0	0	1	0	0			15200000			1	1	0	0	1	0	0	143907	Structural maintenance of chromosomes protein 1B OS=Homo sapiens OX=9606 GN=SMC1B PE=2 SV=2
4384	4301	sp|P04433|KV311_HUMAN	21.21	8	8	0	0	0	0	3840000					1	1	1	0	0	0	0	12575	Immunoglobulin kappa variable 3-11 OS=Homo sapiens OX=9606 GN=IGKV3-11 PE=1 SV=1
3118	3288	sp|Q6IEE8|SN12L_HUMAN	20.91	2	0	2	2	2	0		4150000	12600000	6410000		1	1	0	1	1	1	0	67096	Schlafen family member 12-like OS=Homo sapiens OX=9606 GN=SLFN12L PE=2 SV=4
3564	4402	sp|Q7Z443|PK1L3_HUMAN	20.74	1	1	0	0	0	0	11300000					1	1	2	0	0	0	0	195892	Polycystic kidney disease protein 1-like 3 OS=Homo sapiens OX=9606 GN=PKD1L3 PE=1 SV=1
4335	4019	sp|Q68CK6|ACS2B_HUMAN	20.34	1	1	0	0	0	0	981000					1	1	1	0	0	0	0	64271	Acyl-coenzyme A synthetase ACSM2B mitochondrial OS=Homo sapiens OX=9606 GN=ACSM2B PE=1 SV=2
4335	4020	sp|Q08AH3|ACS2A_HUMAN	20.34	1	1	0	0	0	0	981000					1	1	1	0	0	0	0	64223	Acyl-coenzyme A synthetase ACSM2A mitochondrial OS=Homo sapiens OX=9606 GN=ACSM2A PE=1 SV=2
3206	3825	sp|Q8WX92|NELFB_HUMAN	20.17	1	0	1	1	0	1		9260000	15000000		11700000	1	1	0	1	1	0	1	65697	Negative elongation factor B OS=Homo sapiens OX=9606 GN=NELFB PE=1 SV=1
4337	4503	sp|P06737|PYGL_HUMAN	20.03	1	1	0	0	0	0	8800000					1	1	1	0	0	0	0	97149	Glycogen phosphorylase liver form OS=Homo sapiens OX=9606 GN=PYGL PE=1 SV=4
