# Supplementary material for: HRG switches TNFR1-mediated cell survival to apoptosis in Hepatocellular Carcinoma
Source: Theranostics. 2020 Aug 20;10(23):10434–47. doi: 10.7150/thno.47286 (PMC7482824; doi:10.7150/thno.47286)
Supplement: Supplementary file 4 — Supplementary table S3. [file thnov10p10434s4.xlsx]

## Sheet: Description
Table S3. Association between classical clinic-pathologic parameters and HRG expression in TCGA and the GSE14520 cohort. Related to Figure 6.
Description
1. Correlation between HRG expression and HCC clinicopathologic features in TCGA cohort.
2. Univariate and multivariate analyses of OS in TCGA HCC patients by Cox regression analysis.
3. Correlation between HRG expression and HCC clinicopathologic features in GSE14520 cohort.
4. Univariate and multivariate analyses of OS in GSE14520 HCC patients by Cox regression analysis.

## Sheet: 1.TCGA-HRG-1
Table S3-1. Correlation between HRG expression and HCC clinicopathologic features in TCGA cohort.
Variable	Total	HRG Expression		P-Value
		High Expression	Low Expression
Gender	365			0.328
Male	246	124	122
Female	119	51	68
Age (year)	365			0.003**
≤50	76	25	57
>50	289	150	139
Family cancer history	316			0.436
Yes	112	56	56
No	204	96	108
Lymphocyte infiltration	232			0.159
Absent	117	66	51
Mild	98	47	51
Severe	17	8	9
Vascular tumor cell invasion	311			0.261
None	205	105	100
Micro	98	45	53
Macro	16	7	9
Neoplasm grade	360			0.009**
G1+G2	230	127	103
G3+G4	130	46	84
Pathologic Stage	341			0.002**
I+II	254	133	121
III+IV	87	29	58
AFP (ng/ml)	276			0.005**
<400	214	115	98
≥400	63	24	39
Child-pugh classification grade	238			0.916
A	216	109	107
B+C	22	10	12
Liver fibrosis ishak score	209			0.487
≤4	132	67	65
>4	77	45	32
Relapse	365			0.443
Yes	169	90	79
No	196	119	77
Abbreviations: HRG: Histidine Rich Glycoprotein; AFP: Alpha Fetal Protein. *P < 0.05: the values had statistically significant differences.

## Sheet: 2.TCGA-HRG-2
Table S3-2. Univariate and multivariate analyses of OS in TCGA HCC patients by Cox regression analysis.
Variable	Univariate analysis			Multivariate analysis
	Hazard Ratio	CI (95%)	P-Value	Hazard Ratio	CI (95%)	P-Value
Gender	0.82	0.58-1.2	0.28
Age (year)	1.1	0.72-1.7	0.62
Family cancer history	1.2	0.81-1.7	0.42
Lymphocyte infiltration	1.2	0.73-1.9	0.49
Vascular tumor cell invasion	1.3	0.87-2	0.18
Neoplasm grade	1.1	0.8-1.6	0.47
Pathologic Stage	2	1.4-2.9	0.00025	1.866	1.2719-2.7379	0.00143 **
			***
AFP (ng/ml)	1	0.64-1.7	0.87
Child-pugh classification grade	1.6	0.8-3.3	0.18
Liver fibrosis ishak score	0.8	0.47-1.4	0.43
Relapse	1.4	1-2	0.048*
HRG expression	0.59	0.41-0.84	0.0032**	0.626	0.4285-0.9147	0.01549 *
Abbreviations: OS: overall survival; CI: confidence interval; HR: hazard radio; *P < 0.05; the values had statistically significant differences.

## Sheet: 3.GSE14520-HRG-1
Table S3-3. Correlation between HRG expression and HCC clinicopathologic features in GSE14520 cohort.
Variable	Total	HRG Expression		P-Value
		Low Expression	High Expression
Gender	242			0.297
Male	211	52	159
Female	31	5	26
Age (year)	242			0.866
≤50	125	30	95
>50	117	27	90
HBV viral status	224			0.907
AVR-CC	58	14	44
CC	160	36	124
N	6	1	5
ALT(>/<=50U/L)	242			0.289
low	142	30	112
high	100	27	73
Main Tumor Size (>/<=5 cm)	241			0.01*
small	153	28	125
large	88	29	59
TNM staging	225			<0.001***
I	96	12	84
II	78	15	63
III	51	24	27
BCLC staging	225			<0.001***
0	20	2	18
A	152	26	126
B	24	8	16
C	29	15	14
CLIP staging	225			0.002*
0	98	14	84
1	79	18	61
2	35	11	24
3	9	5	4
＞3	4	3	1
AFP (>/<=300ng/ml)	238			0.005*
low	128	21	107
high	110	35	75
Predicted risk Metastasis Signature	242			<0.001***
low	121	9	112
high	121	48	73
Relapse	242			0.033*
Yes	136	39	97
No	106	18	88
Abbreviations: HRG: Histidine Rich Glycoprotein; AFP: Alpha Fetal Protein. *P < 0.05: the values had statistically significant differences.

## Sheet: 4.GSE14520-HRG-2
Table S3-4. Univariate and multivariate analyses of OS in GSE14520 HCC patients by Cox regression analysis.
Variable	Univariate analysis			Multivariate analysis
	Hazard Ratio	CI (95%)	P-Value	Hazard Ratio	CI (95%)	P-Value
Gender	0.55	0.26-1.1	0.1
Age (year)	0.9	0.6-1.3	0.6
HBV viral status	0.72	0.46-1.2	0.17
ALT(>/<=50U/L)	1.1	0.75-1.7	0.55
Main Tumor Size (>/<=5 cm)	2	1.3-3	0.00086***	1.6891	1.06-2.692	0.0274*
TNM staging	3	1.8-4.9	1.20E-05***
BCLC staging	5.4	1.3-22	0.018*
CLIP staging	2.2	1.4-3.4	0.0011**
AFP (>/<=300ng/ml)	1.7	1.1-2.6	0.0087**
Predicted risk Metastasis Signature	2.2	1.5-3.4	0.00019***
Relapse	120	17-860	2.00E-06***	93.3769	12.9672-672.408	6.67e-06***
HRG expression	0.41	0.27-0.64	5.60E-05***
Abbreviations: OS: overall survival; CI: confidence interval; HR: hazard radio; *P < 0.05; the values had statistically significant differences.
