# Supplementary material for: HRG switches TNFR1-mediated cell survival to apoptosis in Hepatocellular Carcinoma
Source: Theranostics. 2020 Aug 20;10(23):10434–47. doi: 10.7150/thno.47286 (PMC7482824; doi:10.7150/thno.47286)
Supplement: Supplementary file 5 — Supplementary table S4. [file thnov10p10434s5.xlsx]

## Sheet: Description
Table S4. Sequences and antibodies used in the study. Related to Supplementary materials and methods sections.
Description
1. Small-interfering RNA sequences used in this study.
2. List of antibodies used in the present study.
3. The primer sequences included in this study.

## Sheet: 1. si-RNA sequences
Table S4-1.Small-interfering RNA sequences used in this study.
siRNA	Sequence (5’-3’)
si-HRG#1 (Forward)	GCUCUAGACCUGAUCAAUATT
si-HRG#1 (Reverse)	UAUUGAUCAGGUCUAGAGCTT
si-HRG#2 (Forward)	CCCAUGUCCUGCUCAAGUUTT
si-HRG#2 (Reverse)	AACUUGAGCAGGACAUGGGTT
si-TNFR1#1 (Forward)	CAGGUUUCUUUCUAAGAGATT
si-TNFR1#1 (Reverse)	UCUCUUAGAAAGAAACCUGTT
si-TNFR1#2 (Forward)	GCUUGAAGGAACUACUACUTT
si-TNFR1#2 (Reverse)	AGUAGUAGUUCCUUCAAGCTT
si-RNF8 (Forward)	GCUCCAAUGUAUUAUUUGUTT
si-RNF8 (Reverse)	ACAAAUAAUACAUUGGAGCTT
si-TRAF6 (Forward)	GAUCCAGGGAUAUGAUGUATT
si-TRAF6 (Reverse)	UACAUCAUAUCCCUGGAUCTT
scramble (Forward)	ACGUGACACGUUCGGAGAATT
scramble (Reverse)	ACGUGACACGUUCGGAGAATT

## Sheet: 2. List of antibodies
Table S4-2. List of antibodies used in the present study.
Antibody	WB	IP	IF	IHC	Cat. No.	Company
HRG	1:1000	/	/	/	MAB1869	R&D, MN, USA
TNFR1	1:1000	1:100	/	/	#3736	Cell Signaling Technology, MA, USA
PIP1	1:1000	/	/	/	#3493	Cell Signaling Technology, MA, USA
P65	1:1000	/	/	/	#8242	Cell Signaling Technology, MA, USA
p-P65	1:1000	/	1:100	/	#3033	Cell Signaling Technology, MA, USA
IκB	1:1000	/	/	/	#4814	Cell Signaling Technology, MA, USA
Caspase8	1:1000	/	/	/	66093-1-Ig	Proteintech, IL, USA
FADD	1:1000	/	/	/	14906-1-AP	Proteintech, IL, USA
GFP	1:1000	1:100	1:100	/	RM1008	Beijing Ray, Beijing, China
HA	1:1000	/	1:100	/	RM1004	Beijing Ray, Beijing, China
β-actin	1:1000	/	/	/	RM2001	Beijing Ray, Beijing, China
GAPDH	1:1000	/	/	/	RM2002	Beijing Ray, Beijing, China
Flag	1:1000	1:100	1:100	/	F1804	Sigma-Aldrich, USA
Ki-67	/	/	/	1:100	BS1454	Bioworld Technology, Bloomington, USA
MYCBP	1:1000	/	/	/	ab66331	Abcam, Cambridge, UK
Bcl-2	1:1000	/	/	/	1017-1	EPITOMICS, Cambridge, UK
RNF8	1:1000	/	/	/	14112-1-AP	Proteintech, IL, USA
TRAF6	1:1000	/	/	/	#8028S	Cell Signaling Technology, MA, USA
Ubiquitin Antibody Kit	1:1000	/	/	/	#33959	Cell Signaling Technology, MA, USA

## Sheet: 3. Primer sequences
Table S4-3. The primer sequences included in this study.
qPCR primer name	Sequence (5’-3’)
HRG (Forward)	AGCCAACAAAGCCCTTGAGA
HRG (Reverse)	TCTCATGTTCCTGAGGGTCG
BCL2L1 (Forward)	TGGTTCCTGAGCTTCGCAAT
BCL2L1 (Reverse)	TTCTGAAGGGAGAGAAAGAGATTCA
BCL2A1 (Forward)	ACAGGCTGGCTCAGGACTATCT
BCL2A1 (Reverse)	CTCTGGACGTTTTGCTTGGAC
NFKB1 (Forward)	CATCCCATGGTGGACTACCT
NFKB1 (Reverse)	TGGGTCCAGCAGTTACAGTG
MYC (Forward)	TACAACACCCGAGCAAGGAC
MYC (Reverse)	GAGGCTGCTGGTTTTCCACT
GAPDH (Forward)	CCTCCTGTTCGACAGTCAGC
GAPDH (Reverse)	CCATGGTGTCTGAGCGATGT
